# Supplementary material for: 3-(2-Bromo­phenyl­sulfin­yl)-2,5,7-trimethyl-1-benzo­furan
Source: Acta Crystallogr Sect E Struct Rep Online. 2013 Jul 24;69(Pt 8):o1299. doi: 10.1107/S1600536813019867 (PMC3793790; doi:10.1107/S1600536813019867)
Supplement: Supplementary file 1 [file e-69-o1299-sup1.cif]

##############################################################################
#                                                                            #
# This CIF contains the data in a paper accepted for publication in          #
# Acta Crystallographica Section E. It conforms to the requirements of       #
# Notes for Authors for Acta Crystallographica Section E, and has been       #
# peer reviewed under the auspices of the IUCr Commission on Journals.       #
#                                                                            #
# Full details of the Crystallographic Information File format               #
# are given in the paper "The Crystallographic Information File (CIF):       #
# a New Standard Archive File for Crystallography" by S. R. Hall, F. H.      #
# Allen and I. D. Brown [Acta Cryst. (1991), A47, 655-685].                  #
#                                                                            #
# The current version of the core CIF dictionary is obtainable from          #
# ftp://ftp.iucr.org/pub/cif_core.dic.                                       #
#                                                                            #
# Software is freely available for graphical display of the structure(s)     #
# in this CIF. For information consult the CIF software page                 #
# http://www.iucr.org/resources/cif/software.                                #
#                                                                            #
# This file may be used for bona fide research purposes within the           #
# scientific community so long as proper attribution is given to the journal # 
# article from which it was obtained.                                        #
#                                                                            #
##############################################################################
data_global
_audit_creation_method     'form.cif (version 2.0)'
_journal_data_validation_number     ?
_journal_date_recd_electronic     2013-06-25
_journal_date_accepted     2013-07-18
_journal_name_full     'Acta Crystallographica, Section E'
_journal_year     2013
_journal_volume     69
_journal_issue      8
_journal_page_first     o1299
_journal_page_last     o1299
_journal_paper_category     QO
_journal_paper_doi     10.1107/S1600536813019867
_journal_coeditor_code     FJ2637
_publ_contact_author_name     'Prof. Uk Lee'
_publ_contact_author_address
;
Department of Chemistry, Pukyong National University, 599-1 Daeyeon 3-dong
Nam-gu, Busan 608-737, Republic of Korea
;
_publ_contact_author_email     'uklee@pknu.ac.kr'
_publ_contact_author_fax     '+82-51-629-5583'
_publ_contact_author_phone     '+82-51-629-5596'
_publ_section_title
;
3-(2-Bromophenylsulfinyl)-2,5,7-trimethyl-1-benzofuran
;
loop_
    _publ_author_name
    _publ_author_address
    'Choi, Hong Dae'
;
 Department of Chemistry, Dongeui University, San 24 Kaya-dong
 Busanjin-gu, Busan 614-714, Republic of Korea
;
    'Seo, Pil Ja'
;
 Department of Chemistry, Dongeui University, San 24 Kaya-dong
 Busanjin-gu, Busan 614-714, Republic of Korea
;
    'Lee, Uk'
;
 Department of Chemistry, Pukyong National University,
 599-1 Daeyeon 3-dong
 Nam-gu, Busan 608-737, Republic of Korea
;
_publ_section_synopsis     .
data_I
_chemical_name_systematic
;
3-(2-Bromophenylsulfinyl)-2,5,7-trimethyl-1-benzofuran
;
_chemical_name_common     ?
_chemical_formula_moiety     'C17 H15 Br O2 S'
_chemical_formula_sum     'C17 H15 Br O2 S'
_chemical_formula_iupac     'C17 H15 Br O2 S'
_chemical_formula_weight     363.26
_chemical_melting_point_gt     457
_chemical_melting_point_lt     458
_symmetry_cell_setting     triclinic
_symmetry_space_group_name_H-M     'P -1'
_symmetry_space_group_name_Hall     '-P 1'
loop_
    _symmetry_equiv_pos_as_xyz
    'x, y, z'
    '-x, -y, -z'
_cell_length_a     7.540(3)
_cell_length_b     8.415(3)
_cell_length_c     12.722(4)
_cell_angle_alpha     98.933(19)
_cell_angle_beta     105.001(19)
_cell_angle_gamma     93.530(18)
_cell_volume     765.9(5)
_cell_formula_units_Z     2
_cell_measurement_reflns_used     6758
_cell_measurement_theta_min     2.73
_cell_measurement_theta_max     28.25
_cell_measurement_temperature     173(2)
_exptl_crystal_description     'block'
_exptl_crystal_colour     'colourless'
_exptl_crystal_size_max     0.32
_exptl_crystal_size_mid     0.26
_exptl_crystal_size_min     0.20
_exptl_crystal_density_diffrn     1.575
_exptl_crystal_density_meas     ?
_exptl_crystal_density_method     'not measured'
_exptl_crystal_F_000     368
_exptl_absorpt_coefficient_mu     2.821
_exptl_absorpt_correction_type     multi-scan
_exptl_absorpt_process_details     '(<i>SADABS</i>; Bruker, 2009)'
_exptl_absorpt_correction_T_min     0.5222
_exptl_absorpt_correction_T_max     0.7457
_exptl_special_details     ?
_diffrn_ambient_temperature     173(2)
_diffrn_radiation_type     MoK\a
_diffrn_radiation_wavelength     0.71073
_diffrn_radiation_source     'rotating anode'
_diffrn_radiation_monochromator     'graphite multilayer'
_diffrn_measurement_device_type     'Bruker SMART APEXII CCD'
_diffrn_measurement_method     '\f and \w scans'
_diffrn_detector_area_resol_mean     10.0
_diffrn_reflns_number     12648
_diffrn_reflns_av_R_equivalents     0.0377
_diffrn_reflns_av_sigmaI/netI     0.0333
_diffrn_reflns_theta_min     2.46
_diffrn_reflns_theta_max     27.00
_diffrn_reflns_theta_full     27.00
_diffrn_measured_fraction_theta_max     0.988
_diffrn_measured_fraction_theta_full     0.988
_diffrn_reflns_limit_h_min     -9
_diffrn_reflns_limit_h_max     9
_diffrn_reflns_limit_k_min     -9
_diffrn_reflns_limit_k_max     10
_diffrn_reflns_limit_l_min     -16
_diffrn_reflns_limit_l_max     16
_diffrn_standards_number     0
_diffrn_standards_interval_count     ?
_diffrn_standards_interval_time     ?
_diffrn_standards_decay_%     ?
_refine_special_details
;
 Refinement of F^2^ against ALL reflections.  The weighted R-factor wR and
 goodness of fit S are based on F^2^, conventional R-factors R are based
 on F, with F set to zero for negative F^2^. The threshold expression of
 F^2^ > 2sigma(F^2^) is used only for calculating R-factors(gt) etc. and is
 not relevant to the choice of reflections for refinement.  R-factors based
 on F^2^ are statistically about twice as large as those based on F, and R-
 factors based on ALL data will be even larger.
;
_reflns_number_total     3304
_reflns_number_gt     2857
_reflns_threshold_expression     I>2\s(I)
_refine_ls_structure_factor_coef     Fsqd
_refine_ls_matrix_type     full
_refine_ls_R_factor_all     0.0395
_refine_ls_R_factor_gt     0.0327
_refine_ls_wR_factor_gt     0.0809
_refine_ls_wR_factor_ref     0.0848
_refine_ls_goodness_of_fit_ref     1.120
_refine_ls_restrained_S_all     1.120
_refine_ls_number_reflns     3304
_refine_ls_number_parameters     193
_refine_ls_number_restraints     0
_refine_ls_hydrogen_treatment     constr
_refine_ls_weighting_scheme     calc
_refine_ls_weighting_details
         'calc w=1/[\s^2^(Fo^2^)+(0.0362P)^2^+0.4612P] where P=(Fo^2^+2Fc^2^)/3'
_atom_sites_solution_hydrogens     difmap
_atom_sites_solution_primary     direct
_atom_sites_solution_secondary     difmap
_refine_ls_shift/su_max     0.001
_refine_ls_shift/su_mean     0.000
_refine_diff_density_max     0.294
_refine_diff_density_min     -0.538
_refine_ls_extinction_method     none
_refine_ls_extinction_coef     ?
loop_
    _atom_type_symbol
    _atom_type_description
    _atom_type_scat_dispersion_real
    _atom_type_scat_dispersion_imag
    _atom_type_scat_source
    'C' 'C' 0.0033 0.0016
                         'International Tables Vol C Tables 4.2.6.8 and 6.1.1.4'
    'H' 'H' 0.0000 0.0000
                         'International Tables Vol C Tables 4.2.6.8 and 6.1.1.4'
    'O' 'O' 0.0106 0.0060
                         'International Tables Vol C Tables 4.2.6.8 and 6.1.1.4'
    'S' 'S' 0.1246 0.1234
                         'International Tables Vol C Tables 4.2.6.8 and 6.1.1.4'
    'Br' 'Br' -0.2901 2.4595
                         'International Tables Vol C Tables 4.2.6.8 and 6.1.1.4'
_computing_data_collection     '<i>APEX2</i> (Bruker, 2009)'
_computing_cell_refinement     '<i>SAINT</i> (Bruker, 2009)'
_computing_data_reduction     '<i>SAINT</i> (Bruker, 2009)'
_computing_structure_solution     '<i>SHELXS97</i> (Sheldrick, 2008)'
_computing_structure_refinement     '<i>SHELXL97</i> (Sheldrick, 2008)'
_computing_molecular_graphics
        '<i>ORTEP-3</i> (Farrugia, 2012) and <i>DIAMOND</i> (Brandenburg, 1998)'
_computing_publication_material     '<i>SHELXL97</i> (Sheldrick, 2008)'
loop_
    _atom_site_type_symbol
    _atom_site_label
    _atom_site_fract_x
    _atom_site_fract_y
    _atom_site_fract_z
    _atom_site_U_iso_or_equiv
    _atom_site_adp_type
    _atom_site_calc_flag
    _atom_site_refinement_flags
    _atom_site_occupancy
    _atom_site_symmetry_multiplicity
    _atom_site_disorder_assembly
    _atom_site_disorder_group
    Br Br1 0.37567(4) 0.55880(4) 0.20521(2) 0.03750(11) Uani d . 1 2 . .
    S S1 0.60544(9) 0.28866(8) 0.08301(5) 0.02716(15) Uani d . 1 2 . .
    O O1 0.5429(2) 0.1218(2) 0.34388(13) 0.0266(4) Uani d . 1 2 . .
    O O2 0.7458(3) 0.2104(2) 0.03489(15) 0.0389(5) Uani d . 1 2 . .
    C C1 0.6293(3) 0.2361(3) 0.21447(19) 0.0240(5) Uani d . 1 2 . .
    C C2 0.7898(3) 0.2554(3) 0.30929(19) 0.0241(5) Uani d . 1 2 . .
    C C3 0.9721(3) 0.3263(3) 0.3373(2) 0.0261(5) Uani d . 1 2 . .
    H H3 1.0173 0.3768 0.2862 0.031 Uiso calc R 1 2 . .
    C C4 1.0854(3) 0.3215(3) 0.4414(2) 0.0281(5) Uani d . 1 2 . .
    C C5 1.0155(4) 0.2476(3) 0.5162(2) 0.0310(6) Uani d . 1 2 . .
    H H5 1.0956 0.2466 0.5872 0.037 Uiso calc R 1 2 . .
    C C6 0.8355(4) 0.1761(3) 0.4916(2) 0.0291(5) Uani d . 1 2 . .
    C C7 0.7280(3) 0.1826(3) 0.3862(2) 0.0249(5) Uani d . 1 2 . .
    C C8 0.4873(3) 0.1568(3) 0.2387(2) 0.0258(5) Uani d . 1 2 . .
    C C9 1.2833(4) 0.3978(4) 0.4766(2) 0.0370(6) Uani d . 1 2 . .
    H H9A 1.3071 0.4537 0.4187 0.056 Uiso calc R 1 2 . .
    H H9B 1.3667 0.3135 0.4883 0.056 Uiso calc R 1 2 . .
    H H9C 1.3043 0.4757 0.5455 0.056 Uiso calc R 1 2 . .
    C C10 0.7603(4) 0.0990(4) 0.5728(2) 0.0387(7) Uani d . 1 2 . .
    H H10A 0.6570 0.1553 0.5876 0.058 Uiso calc R 1 2 . .
    H H10B 0.8578 0.1065 0.6419 0.058 Uiso calc R 1 2 . .
    H H10C 0.7173 -0.0151 0.5416 0.058 Uiso calc R 1 2 . .
    C C11 0.2921(3) 0.1021(4) 0.1772(2) 0.0347(6) Uani d . 1 2 . .
    H H11A 0.2629 0.1425 0.1071 0.052 Uiso calc R 1 2 . .
    H H11B 0.2110 0.1442 0.2215 0.052 Uiso calc R 1 2 . .
    H H11C 0.2734 -0.0164 0.1622 0.052 Uiso calc R 1 2 . .
    C C12 0.6930(3) 0.5004(3) 0.12476(18) 0.0244(5) Uani d . 1 2 . .
    C C13 0.8517(3) 0.5498(3) 0.0974(2) 0.0290(5) Uani d . 1 2 . .
    H H13 0.9179 0.4712 0.0665 0.035 Uiso calc R 1 2 . .
    C C14 0.9149(4) 0.7125(3) 0.1146(2) 0.0350(6) Uani d . 1 2 . .
    H H14 1.0229 0.7453 0.0947 0.042 Uiso calc R 1 2 . .
    C C15 0.8198(4) 0.8273(3) 0.1610(2) 0.0364(6) Uani d . 1 2 . .
    H H15 0.8627 0.9389 0.1728 0.044 Uiso calc R 1 2 . .
    C C16 0.6626(4) 0.7803(3) 0.1903(2) 0.0338(6) Uani d . 1 2 . .
    H H16 0.5992 0.8590 0.2235 0.041 Uiso calc R 1 2 . .
    C C17 0.5983(3) 0.6167(3) 0.17078(19) 0.0267(5) Uani d . 1 2 . .
loop_
    _atom_site_aniso_label
    _atom_site_aniso_U_11
    _atom_site_aniso_U_22
    _atom_site_aniso_U_33
    _atom_site_aniso_U_12
    _atom_site_aniso_U_13
    _atom_site_aniso_U_23
    Br1 0.03110(16) 0.04774(19) 0.04011(17) 0.01447(12) 0.01611(12) 0.01220(13)
    S1 0.0323(3) 0.0273(3) 0.0219(3) 0.0011(3) 0.0082(3) 0.0035(2)
    O1 0.0258(8) 0.0286(9) 0.0269(9) 0.0010(7) 0.0092(7) 0.0072(7)
    O2 0.0568(12) 0.0300(10) 0.0380(10) 0.0081(9) 0.0281(9) 0.0033(8)
    C1 0.0269(12) 0.0210(12) 0.0247(12) 0.0027(9) 0.0074(10) 0.0046(9)
    C2 0.0271(12) 0.0218(12) 0.0234(12) 0.0027(10) 0.0079(10) 0.0024(9)
    C3 0.0280(12) 0.0229(12) 0.0298(13) 0.0013(10) 0.0106(10) 0.0074(10)
    C4 0.0260(12) 0.0253(12) 0.0320(13) 0.0019(10) 0.0070(10) 0.0038(10)
    C5 0.0332(13) 0.0327(14) 0.0263(13) 0.0063(11) 0.0049(11) 0.0068(11)
    C6 0.0330(13) 0.0290(13) 0.0273(13) 0.0053(11) 0.0101(11) 0.0073(10)
    C7 0.0254(12) 0.0240(12) 0.0273(12) 0.0027(10) 0.0103(10) 0.0052(10)
    C8 0.0269(12) 0.0233(12) 0.0277(12) 0.0033(10) 0.0092(10) 0.0030(10)
    C9 0.0273(13) 0.0411(16) 0.0398(15) 0.0011(12) 0.0051(12) 0.0061(12)
    C10 0.0423(16) 0.0457(17) 0.0326(15) 0.0035(13) 0.0128(13) 0.0163(13)
    C11 0.0268(13) 0.0398(16) 0.0361(15) -0.0018(12) 0.0071(11) 0.0072(12)
    C12 0.0269(12) 0.0274(12) 0.0191(11) 0.0046(10) 0.0039(9) 0.0078(9)
    C13 0.0296(13) 0.0300(13) 0.0296(13) 0.0062(11) 0.0099(11) 0.0077(10)
    C14 0.0291(13) 0.0376(15) 0.0368(15) 0.0016(12) 0.0046(11) 0.0099(12)
    C15 0.0379(15) 0.0276(14) 0.0371(15) -0.0001(12) -0.0009(12) 0.0060(11)
    C16 0.0391(15) 0.0277(14) 0.0305(14) 0.0106(11) 0.0027(11) 0.0018(11)
    C17 0.0245(12) 0.0334(14) 0.0212(11) 0.0076(10) 0.0027(10) 0.0064(10)
_geom_special_details
;
 All esds (except the esd in the dihedral angle between two l.s. planes)
 are estimated using the full covariance matrix.  The cell esds are taken
 into account individually in the estimation of esds in distances, angles
 and torsion angles; correlations between esds in cell parameters are only
 used when they are defined by crystal symmetry.  An approximate (isotropic)
 treatment of cell esds is used for estimating esds involving l.s. planes.
;
loop_
    _geom_bond_atom_site_label_1
    _geom_bond_atom_site_label_2
    _geom_bond_site_symmetry_2
    _geom_bond_distance
    _geom_bond_publ_flag
    Br1 C17 . 1.896(3) ?
    S1 O2 . 1.4913(19) ?
    S1 C1 . 1.763(2) ?
    S1 C12 . 1.809(3) ?
    O1 C8 . 1.378(3) ?
    O1 C7 . 1.392(3) ?
    C1 C8 . 1.354(3) ?
    C1 C2 . 1.451(3) ?
    C2 C7 . 1.392(3) ?
    C2 C3 . 1.397(3) ?
    C3 C4 . 1.386(4) ?
    C3 H3 . 0.9500 ?
    C4 C5 . 1.405(4) ?
    C4 C9 . 1.512(4) ?
    C5 C6 . 1.387(4) ?
    C5 H5 . 0.9500 ?
    C6 C7 . 1.387(4) ?
    C6 C10 . 1.509(4) ?
    C8 C11 . 1.483(3) ?
    C9 H9A . 0.9800 ?
    C9 H9B . 0.9800 ?
    C9 H9C . 0.9800 ?
    C10 H10A . 0.9800 ?
    C10 H10B . 0.9800 ?
    C10 H10C . 0.9800 ?
    C11 H11A . 0.9800 ?
    C11 H11B . 0.9800 ?
    C11 H11C . 0.9800 ?
    C12 C13 . 1.388(3) ?
    C12 C17 . 1.391(3) ?
    C13 C14 . 1.387(4) ?
    C13 H13 . 0.9500 ?
    C14 C15 . 1.387(4) ?
    C14 H14 . 0.9500 ?
    C15 C16 . 1.384(4) ?
    C15 H15 . 0.9500 ?
    C16 C17 . 1.393(4) ?
    C16 H16 . 0.9500 ?
loop_
    _geom_angle_atom_site_label_1
    _geom_angle_atom_site_label_2
    _geom_angle_atom_site_label_3
    _geom_angle_site_symmetry_1
    _geom_angle_site_symmetry_3
    _geom_angle
    _geom_angle_publ_flag
    O2 S1 C1 . . 107.88(11) ?
    O2 S1 C12 . . 105.17(11) ?
    C1 S1 C12 . . 99.38(11) ?
    C8 O1 C7 . . 106.49(18) ?
    C8 C1 C2 . . 108.3(2) ?
    C8 C1 S1 . . 121.31(19) ?
    C2 C1 S1 . . 130.28(18) ?
    C7 C2 C3 . . 119.3(2) ?
    C7 C2 C1 . . 104.2(2) ?
    C3 C2 C1 . . 136.5(2) ?
    C4 C3 C2 . . 118.5(2) ?
    C4 C3 H3 . . 120.8 ?
    C2 C3 H3 . . 120.8 ?
    C3 C4 C5 . . 119.9(2) ?
    C3 C4 C9 . . 120.8(2) ?
    C5 C4 C9 . . 119.3(2) ?
    C6 C5 C4 . . 123.4(2) ?
    C6 C5 H5 . . 118.3 ?
    C4 C5 H5 . . 118.3 ?
    C7 C6 C5 . . 114.6(2) ?
    C7 C6 C10 . . 122.2(2) ?
    C5 C6 C10 . . 123.2(2) ?
    C6 C7 C2 . . 124.4(2) ?
    C6 C7 O1 . . 124.9(2) ?
    C2 C7 O1 . . 110.7(2) ?
    C1 C8 O1 . . 110.3(2) ?
    C1 C8 C11 . . 133.8(2) ?
    O1 C8 C11 . . 115.9(2) ?
    C4 C9 H9A . . 109.5 ?
    C4 C9 H9B . . 109.5 ?
    H9A C9 H9B . . 109.5 ?
    C4 C9 H9C . . 109.5 ?
    H9A C9 H9C . . 109.5 ?
    H9B C9 H9C . . 109.5 ?
    C6 C10 H10A . . 109.5 ?
    C6 C10 H10B . . 109.5 ?
    H10A C10 H10B . . 109.5 ?
    C6 C10 H10C . . 109.5 ?
    H10A C10 H10C . . 109.5 ?
    H10B C10 H10C . . 109.5 ?
    C8 C11 H11A . . 109.5 ?
    C8 C11 H11B . . 109.5 ?
    H11A C11 H11B . . 109.5 ?
    C8 C11 H11C . . 109.5 ?
    H11A C11 H11C . . 109.5 ?
    H11B C11 H11C . . 109.5 ?
    C13 C12 C17 . . 119.0(2) ?
    C13 C12 S1 . . 117.37(18) ?
    C17 C12 S1 . . 123.18(19) ?
    C14 C13 C12 . . 120.8(2) ?
    C14 C13 H13 . . 119.6 ?
    C12 C13 H13 . . 119.6 ?
    C13 C14 C15 . . 119.7(3) ?
    C13 C14 H14 . . 120.2 ?
    C15 C14 H14 . . 120.2 ?
    C16 C15 C14 . . 120.4(3) ?
    C16 C15 H15 . . 119.8 ?
    C14 C15 H15 . . 119.8 ?
    C15 C16 C17 . . 119.5(2) ?
    C15 C16 H16 . . 120.2 ?
    C17 C16 H16 . . 120.2 ?
    C12 C17 C16 . . 120.6(2) ?
    C12 C17 Br1 . . 121.3(2) ?
    C16 C17 Br1 . . 118.05(19) ?
loop_
    _geom_torsion_atom_site_label_1
    _geom_torsion_atom_site_label_2
    _geom_torsion_atom_site_label_3
    _geom_torsion_atom_site_label_4
    _geom_torsion_site_symmetry_1
    _geom_torsion_site_symmetry_2
    _geom_torsion_site_symmetry_3
    _geom_torsion_site_symmetry_4
    _geom_torsion
    _geom_torsion_publ_flag
    O2 S1 C1 C8 . . . . -121.0(2) ?
    C12 S1 C1 C8 . . . . 129.6(2) ?
    O2 S1 C1 C2 . . . . 54.9(3) ?
    C12 S1 C1 C2 . . . . -54.5(2) ?
    C8 C1 C2 C7 . . . . 0.0(3) ?
    S1 C1 C2 C7 . . . . -176.30(19) ?
    C8 C1 C2 C3 . . . . -178.6(3) ?
    S1 C1 C2 C3 . . . . 5.1(4) ?
    C7 C2 C3 C4 . . . . 0.1(3) ?
    C1 C2 C3 C4 . . . . 178.5(3) ?
    C2 C3 C4 C5 . . . . -0.6(4) ?
    C2 C3 C4 C9 . . . . -179.4(2) ?
    C3 C4 C5 C6 . . . . 0.5(4) ?
    C9 C4 C5 C6 . . . . 179.3(2) ?
    C4 C5 C6 C7 . . . . 0.1(4) ?
    C4 C5 C6 C10 . . . . -179.2(3) ?
    C5 C6 C7 C2 . . . . -0.7(4) ?
    C10 C6 C7 C2 . . . . 178.6(2) ?
    C5 C6 C7 O1 . . . . -178.7(2) ?
    C10 C6 C7 O1 . . . . 0.6(4) ?
    C3 C2 C7 C6 . . . . 0.6(4) ?
    C1 C2 C7 C6 . . . . -178.3(2) ?
    C3 C2 C7 O1 . . . . 178.9(2) ?
    C1 C2 C7 O1 . . . . 0.0(3) ?
    C8 O1 C7 C6 . . . . 178.3(2) ?
    C8 O1 C7 C2 . . . . 0.0(2) ?
    C2 C1 C8 O1 . . . . 0.0(3) ?
    S1 C1 C8 O1 . . . . 176.70(16) ?
    C2 C1 C8 C11 . . . . -179.9(3) ?
    S1 C1 C8 C11 . . . . -3.2(4) ?
    C7 O1 C8 C1 . . . . 0.0(3) ?
    C7 O1 C8 C11 . . . . 179.9(2) ?
    O2 S1 C12 C13 . . . . 5.5(2) ?
    C1 S1 C12 C13 . . . . 117.0(2) ?
    O2 S1 C12 C17 . . . . 177.91(19) ?
    C1 S1 C12 C17 . . . . -70.5(2) ?
    C17 C12 C13 C14 . . . . -0.5(4) ?
    S1 C12 C13 C14 . . . . 172.26(19) ?
    C12 C13 C14 C15 . . . . 0.8(4) ?
    C13 C14 C15 C16 . . . . 0.1(4) ?
    C14 C15 C16 C17 . . . . -1.3(4) ?
    C13 C12 C17 C16 . . . . -0.7(3) ?
    S1 C12 C17 C16 . . . . -173.02(19) ?
    C13 C12 C17 Br1 . . . . 177.67(18) ?
    S1 C12 C17 Br1 . . . . 5.3(3) ?
    C15 C16 C17 C12 . . . . 1.6(4) ?
    C15 C16 C17 Br1 . . . . -176.83(19) ?
loop_
    _geom_hbond_atom_site_label_D
    _geom_hbond_atom_site_label_H
    _geom_hbond_atom_site_label_A
    _geom_hbond_site_symmetry_A
    _geom_hbond_distance_DH
    _geom_hbond_distance_HA
    _geom_hbond_distance_DA
    _geom_hbond_angle_DHA
    C9 H9C Cg1 2_766 0.98 2.92 3.594(3) 127
    C16 H16 Cg2 1_565 0.95 2.78 3.551(3) 139
_iucr_refine_instructions_details
;
TITL 1224 IN P-1
CELL  0.71073  7.54040  8.41510 12.72160 98.93300 105.00100 93.53000
ZERR 2  0.00260  0.00320  0.00440  0.01900  0.01900  0.01800
LATT 1
SFAC C H O S BR
UNIT 34 30 4 2 2
TEMP -100
PLAN 30
FMAP 2
L.S. 15
ACTA
OMIT -3 54
MPLA 9 C1 C2 C3 C4 C5 C6 C7 O1 C8
MPLA 6 C12 C13 C14 C15 C16 C17
CONF
BOND
BOND $H
WGHT    0.036200    0.461200
FVAR       0.18617
BR1   5    0.375671    0.558802    0.205208    11.00000    0.03110    0.04774 =
         0.04011    0.01220    0.01611    0.01447
S1    4    0.605445    0.288659    0.083012    11.00000    0.03229    0.02728 =
         0.02185    0.00348    0.00825    0.00111
O1    3    0.542927    0.121842    0.343882    11.00000    0.02581    0.02862 =
         0.02691    0.00717    0.00920    0.00097
O2    3    0.745786    0.210431    0.034886    11.00000    0.05678    0.02996 =
         0.03803    0.00327    0.02813    0.00808
C1    1    0.629261    0.236088    0.214470    11.00000    0.02685    0.02104 =
         0.02466    0.00461    0.00744    0.00268
C2    1    0.789850    0.255372    0.309289    11.00000    0.02708    0.02178 =
         0.02337    0.00237    0.00791    0.00272
C3    1    0.972064    0.326348    0.337288    11.00000    0.02802    0.02288 =
         0.02982    0.00738    0.01065    0.00130
AFIX  43
H3    2    1.017260    0.376821    0.286151    11.00000   -1.20000
AFIX   0
C4    1    1.085433    0.321469    0.441366    11.00000    0.02603    0.02526 =
         0.03204    0.00375    0.00699    0.00194
C5    1    1.015482    0.247630    0.516170    11.00000    0.03318    0.03272 =
         0.02633    0.00682    0.00493    0.00629
AFIX  43
H5    2    1.095583    0.246608    0.587231    11.00000   -1.20000
AFIX   0
C6    1    0.835480    0.176144    0.491609    11.00000    0.03303    0.02904 =
         0.02732    0.00733    0.01010    0.00526
C7    1    0.728035    0.182618    0.386200    11.00000    0.02541    0.02397 =
         0.02732    0.00517    0.01035    0.00269
C8    1    0.487251    0.156774    0.238739    11.00000    0.02687    0.02334 =
         0.02766    0.00296    0.00923    0.00334
C9    1    1.283310    0.397824    0.476584    11.00000    0.02729    0.04106 =
         0.03980    0.00612    0.00509    0.00107
AFIX 137
H9A   2    1.307092    0.453731    0.418742    11.00000   -1.50000
H9B   2    1.366744    0.313534    0.488313    11.00000   -1.50000
H9C   2    1.304344    0.475693    0.545522    11.00000   -1.50000
AFIX   0
C10   1    0.760301    0.098957    0.572787    11.00000    0.04232    0.04574 =
         0.03259    0.01626    0.01279    0.00352
AFIX 137
H10A  2    0.657002    0.155255    0.587605    11.00000   -1.50000
H10B  2    0.857809    0.106541    0.641932    11.00000   -1.50000
H10C  2    0.717253   -0.015069    0.541559    11.00000   -1.50000
AFIX   0
C11   1    0.292121    0.102142    0.177156    11.00000    0.02682    0.03978 =
         0.03608    0.00720    0.00712   -0.00185
AFIX 137
H11A  2    0.262941    0.142454    0.107053    11.00000   -1.50000
H11B  2    0.211001    0.144222    0.221462    11.00000   -1.50000
H11C  2    0.273441   -0.016362    0.162246    11.00000   -1.50000
AFIX   0
C12   1    0.693001    0.500420    0.124756    11.00000    0.02689    0.02738 =
         0.01906    0.00784    0.00389    0.00461
C13   1    0.851749    0.549785    0.097376    11.00000    0.02959    0.02997 =
         0.02956    0.00768    0.00988    0.00623
AFIX  43
H13   2    0.917894    0.471159    0.066469    11.00000   -1.20000
AFIX   0
C14   1    0.914947    0.712536    0.114604    11.00000    0.02906    0.03758 =
         0.03679    0.00993    0.00460    0.00163
AFIX  43
H14   2    1.022854    0.745255    0.094715    11.00000   -1.20000
AFIX   0
C15   1    0.819773    0.827306    0.161031    11.00000    0.03786    0.02758 =
         0.03710    0.00597   -0.00089   -0.00011
AFIX  43
H15   2    0.862719    0.938872    0.172802    11.00000   -1.20000
AFIX   0
C16   1    0.662647    0.780306    0.190311    11.00000    0.03913    0.02768 =
         0.03053    0.00180    0.00266    0.01060
AFIX  43
H16   2    0.599151    0.858988    0.223475    11.00000   -1.20000
AFIX   0
C17   1    0.598295    0.616729    0.170782    11.00000    0.02450    0.03343 =
         0.02124    0.00644    0.00268    0.00762
HKLF 4
REM  1224 IN P-1
REM R1 =  0.0327 for   2857 Fo > 4sig(Fo)  and  0.0395 for all   3304 data
REM    193 parameters refined using      0 restraints
END
WGHT      0.0362      0.4612
REM Highest difference peak  0.294,  deepest hole -0.538,  1-sigma level  0.086
Q1    1   0.5511  0.1729  0.2045  11.00000  0.05    0.29
Q2    1   0.3837  0.5242  0.1426  11.00000  0.05    0.29
Q3    1   0.7029  0.2883  0.6213  11.00000  0.05    0.27
Q4    1   0.7691  0.2124  0.4489  11.00000  0.05    0.27
Q5    1   0.5592  0.9072  0.0809  11.00000  0.05    0.27
Q6    1   0.5760  0.0467 -0.0168  11.00000  0.05    0.27
Q7    1   1.3342  0.3310  0.4172  11.00000  0.05    0.26
Q8    1   0.7935  0.5173  0.1443  11.00000  0.05    0.26
Q9    1   0.7046  0.1390  0.0184  11.00000  0.05    0.26
Q10   1   0.7329  0.2279  0.2548  11.00000  0.05    0.25
Q11   1   0.3033 -0.1622  0.1544  11.00000  0.05    0.25
Q12   1   0.5310  0.2924  0.5941  11.00000  0.05    0.25
Q13   1   0.5878 -0.0729  0.3995  11.00000  0.05    0.25
Q14   1   0.2358  0.3823  0.2063  11.00000  0.05    0.25
Q15   1   0.4114  0.4551  0.0734  11.00000  0.05    0.25
Q16   1   0.2218  0.1974  0.1445  11.00000  0.05    0.25
Q17   1   0.6415  0.6959  0.1821  11.00000  0.05    0.24
Q18   1   0.2613  0.5075  0.1967  11.00000  0.05    0.24
Q19   1   0.5843  0.0210  0.0651  11.00000  0.05    0.24
Q20   1   0.1304  0.2664  0.0610  11.00000  0.05    0.24
Q21   1   0.7956  0.6285 -0.0443  11.00000  0.05    0.24
Q22   1   1.0232  0.4616  0.5625  11.00000  0.05    0.24
Q23   1   0.3865  0.4436  0.2573  11.00000  0.05    0.24
Q24   1   0.6615  0.1391  0.0452  11.00000  0.05    0.24
Q25   1   0.8445  0.2165  0.0606  11.00000  0.05    0.23
Q26   1   0.6393  0.0501  0.5394  11.00000  0.05    0.23
Q27   1   0.8991  0.2555  0.5138  11.00000  0.05    0.23
Q28   1   1.1171  0.2042  0.3207  11.00000  0.05    0.23
Q29   1   0.3298  0.2323  0.3036  11.00000  0.05    0.23
Q30   1   0.6392  0.1625  0.3744  11.00000  0.05    0.23
;
