# Supplementary material for: 3-(2-Bromo­phenyl­sulfin­yl)-2,5,7-trimethyl-1-benzo­furan
Source: Acta Crystallogr Sect E Struct Rep Online. 2013 Jul 24;69(Pt 8):o1299. doi: 10.1107/S1600536813019867 (PMC3793790; doi:10.1107/S1600536813019867)
Supplement: Supplementary file 2 [file e-69-o1299-Isup2.hkl]

# 
# h,k,l, Fc-squared, Fo-squared, sigma(Fo-squared) and status flag 
# 
data_I
_shelx_title ' 1224 IN P-1' 
_shelx_refln_list_code          4 
_shelx_F_calc_maximum      185.40 
_exptl_crystal_F_000       368.00 
_reflns_d_resolution_high  0.7828 
 
loop_ 
 _symmetry_equiv_pos_as_xyz 
 'x, y, z' 
 '-x, -y, -z' 
 
_cell_length_a     7.5404 
_cell_length_b     8.4151 
_cell_length_c    12.7216 
_cell_angle_alpha  98.933 
_cell_angle_beta  105.001 
_cell_angle_gamma  93.530 
 
_shelx_F_squared_multiplier     1.000 
 
loop_ 
 _refln_index_h 
 _refln_index_k 
 _refln_index_l 
 _refln_F_squared_calc 
 _refln_F_squared_meas 
 _refln_F_squared_sigma 
 _refln_observed_status 
   1   0   0     4189.71     3775.64    142.55 o 
   2   0   0      627.55      688.79     12.11 o 
   3   0   0     2527.05     2567.27     38.86 o 
   4   0   0     1540.44     1491.46     23.41 o 
   5   0   0      912.72      915.04     14.70 o 
   6   0   0       43.15       40.57      2.98 o 
   7   0   0      100.99      111.53      5.65 o 
   8   0   0      380.62      413.44     16.16 o 
   9   0   0      294.76      301.22     25.29 o 
  -9   1   0        8.37        9.90      5.30 o 
  -8   1   0      462.01      452.92     20.61 o 
  -7   1   0      659.08      670.27     14.57 o 
  -6   1   0      326.97      329.21      8.58 o 
  -5   1   0      520.76      533.73      9.94 o 
  -4   1   0     6203.00     6200.60     88.28 o 
  -3   1   0     3425.20     3280.71     67.72 o 
  -2   1   0     1560.47     1515.22     22.68 o 
  -1   1   0      211.83      244.90      4.70 o 
   0   1   0     3674.63     3284.55     78.60 o 
   1   1   0     4362.23     3897.25    103.31 o 
   2   1   0     3375.62     3397.69     47.22 o 
   3   1   0     1652.15     1942.04     30.24 o 
   4   1   0      906.10      921.84     13.91 o 
   5   1   0      640.78      595.28     12.60 o 
   6   1   0      506.43      463.71      9.22 o 
   7   1   0       13.95       15.70      4.64 o 
   8   1   0       57.07       67.27      7.09 o 
   9   1   0      266.91      261.15     13.05 o 
  -9   2   0        1.96       -1.17      6.98 o 
  -8   2   0       84.04       95.28      7.06 o 
  -7   2   0      126.95      126.80      5.71 o 
  -6   2   0     1190.57     1155.20     23.53 o 
  -5   2   0      669.80      648.21     14.51 o 
  -4   2   0      477.29      481.92      9.97 o 
  -3   2   0     1458.99     1449.46     24.51 o 
  -2   2   0     3097.77     3056.34     57.95 o 
  -1   2   0      978.70     1139.80     20.34 o 
   0   2   0     1488.79     1585.07     31.45 o 
   1   2   0      970.70      930.95     19.20 o 
   2   2   0      881.62      892.50     18.86 o 
   3   2   0      112.64      109.79      3.56 o 
   4   2   0      386.52      408.22      6.95 o 
   5   2   0      320.78      331.27      6.82 o 
   6   2   0      309.78      281.08      9.34 o 
   7   2   0       12.44       15.31      4.79 o 
   8   2   0        3.79        2.97      5.03 o 
  -9   3   0       36.69       42.18      7.91 o 
  -8   3   0       29.09       29.81      6.45 o 
  -7   3   0       58.34       57.22      8.22 o 
  -6   3   0     1087.90     1061.34     26.51 o 
  -5   3   0      295.29      279.79      9.41 o 
  -4   3   0       42.38       52.98      2.96 o 
  -3   3   0      717.60      690.76     14.14 o 
  -2   3   0     2644.24     2725.75     45.65 o 
  -1   3   0     1167.83     1308.46     28.65 o 
   0   3   0     2415.88     2451.95     41.77 o 
   1   3   0      566.38      515.73     11.24 o 
   2   3   0      138.64      171.49      4.49 o 
   3   3   0     1028.74     1089.67     17.37 o 
   4   3   0       11.80        7.89      1.44 o 
   5   3   0       36.75       36.31      3.42 o 
   6   3   0        5.76        7.81      3.29 o 
   7   3   0        0.41        0.72      4.16 o 
   8   3   0      146.44      156.81     32.31 o 
  -8   4   0        0.37        1.76      5.96 o 
  -7   4   0      502.82      477.67     18.50 o 
  -6   4   0      321.85      296.21     12.61 o 
  -5   4   0       21.89       19.06      3.02 o 
  -4   4   0        9.71       11.38      2.25 o 
  -3   4   0     1224.83     1173.41     20.39 o 
  -2   4   0     1040.10     1046.14     20.49 o 
  -1   4   0     1026.58     1163.83     26.91 o 
   0   4   0      136.93      158.08      2.89 o 
   1   4   0      303.96      295.07      5.67 o 
   2   4   0      168.54      147.93      4.15 o 
   3   4   0       52.32       66.03      3.91 o 
   4   4   0      628.47      642.86     30.45 o 
   5   4   0      345.04      328.40     20.89 o 
   6   4   0       53.78       62.08      5.31 o 
   7   4   0       19.14       12.34      4.59 o 
   8   4   0       54.29       63.86      8.70 o 
  -8   5   0       72.55       92.48      9.21 o 
  -7   5   0      372.97      368.31     15.59 o 
  -6   5   0      528.93      521.52     18.84 o 
  -5   5   0      428.84      429.14     20.63 o 
  -4   5   0       38.08       46.08      3.36 o 
  -3   5   0      423.44      463.62      8.84 o 
  -2   5   0      627.29      623.89     12.78 o 
  -1   5   0      994.33     1000.12     26.52 o 
   0   5   0       14.95       12.51      1.03 o 
   1   5   0      613.77      662.23     23.50 o 
   2   5   0     2472.24     2568.33     54.72 o 
   3   5   0      266.32      267.17     13.27 o 
   4   5   0       16.24       14.31      3.94 o 
   5   5   0      106.33      121.18     10.96 o 
   6   5   0      615.89      598.67     28.56 o 
   7   5   0      154.40      154.64     14.43 o 
  -8   6   0       77.06       79.73      8.91 o 
  -7   6   0       16.17       21.34      5.92 o 
  -6   6   0      721.01      758.77     25.36 o 
  -5   6   0      900.39      897.41     28.26 o 
  -4   6   0       47.10       50.06      4.79 o 
  -3   6   0      143.30      137.81      3.60 o 
  -2   6   0     1589.48     1644.05     31.83 o 
  -1   6   0     1109.06     1144.39     20.97 o 
   0   6   0      250.25      252.71      5.39 o 
   1   6   0        2.05        4.52      1.39 o 
   2   6   0     1574.63     1484.25     73.28 o 
   3   6   0     1322.51     1371.89     52.22 o 
   4   6   0      383.04      417.60     14.38 o 
   5   6   0       20.15       21.35      6.64 o 
   6   6   0       98.06      101.27     12.12 o 
   7   6   0       83.69      125.22     14.71 o 
  -7   7   0        9.70       15.41      6.24 o 
  -6   7   0      135.68      137.88      8.95 o 
  -5   7   0      493.50      523.95     18.63 o 
  -4   7   0     1077.41     1091.82     33.21 o 
  -3   7   0        1.56        2.12      1.81 o 
  -2   7   0      896.69      965.30     49.48 o 
  -1   7   0      761.32      810.96     15.17 o 
   0   7   0      615.33      650.98     14.65 o 
   1   7   0      111.39      108.19      7.50 o 
   2   7   0       13.03        7.79      4.33 o 
   3   7   0       14.98       12.69      5.19 o 
   4   7   0       78.39      102.27      7.50 o 
   5   7   0       81.26      111.37     11.83 o 
   6   7   0        1.87       -1.15      7.79 o 
  -6   8   0        7.05        8.24      7.36 o 
  -5   8   0       21.66       31.64      6.06 o 
  -4   8   0      469.37      472.98     17.08 o 
  -3   8   0      140.15      151.52      7.81 o 
  -2   8   0       28.25       33.25      4.01 o 
  -1   8   0       20.76       16.96      3.73 o 
   0   8   0      251.39      238.03     10.96 o 
   1   8   0       10.97       23.37      5.77 o 
   2   8   0       12.41        8.08      4.90 o 
   3   8   0        1.47        4.33      6.06 o 
   4   8   0      101.56      121.32      8.26 o 
   5   8   0       72.13       90.59     11.54 o 
  -5   9   0       18.63       22.35      5.79 o 
  -4   9   0       93.77       93.19      7.14 o 
  -3   9   0      169.66      176.71      8.57 o 
  -2   9   0       22.99       28.62      4.76 o 
  -1   9   0        2.02        1.64      4.18 o 
   0   9   0       47.64       32.31      6.06 o 
   1   9   0       19.36        5.48      5.19 o 
   2   9   0       33.04       31.74      6.64 o 
   3   9   0       21.63        8.37      6.92 o 
   4   9   0        1.99       -0.72      5.30 o 
  -4  10   0       54.53       80.04     11.25 o 
  -3  10   0       10.28       11.57      4.59 o 
  -2  10   0        1.89        1.33      4.24 o 
  -1  10   0        0.51        2.42      4.48 o 
   0  10   0        1.40        1.15      5.48 o 
   1  10   0        0.99       -3.17      4.90 o 
   2  10   0       32.73       38.08      7.79 o 
  -2 -10   1      316.64      381.99     18.75 o 
  -1 -10   1       10.76       14.43      5.19 o 
   0 -10   1        2.16        7.79      5.19 o 
   1 -10   1       39.79       33.12     10.82 o 
   2 -10   1      144.32      126.54     17.60 o 
   3 -10   1       86.77       81.64      6.49 o 
   4 -10   1       28.85       44.95      6.22 o 
  -4  -9   1       13.94       21.35      8.08 o 
  -3  -9   1        9.50        8.22      4.49 o 
  -2  -9   1      139.48      160.41     10.68 o 
  -1  -9   1       55.29       28.56      5.19 o 
   0  -9   1        0.69       -1.44      4.33 o 
   1  -9   1      132.68      133.39      6.43 o 
   2  -9   1        2.93        5.30      3.50 o 
   3  -9   1       49.70       68.76      8.80 o 
   4  -9   1        4.92        4.79      4.18 o 
   5  -9   1       49.08       53.53      6.63 o 
  -4  -8   1        0.02        4.33      6.35 o 
  -3  -8   1       41.51       57.34      5.50 o 
  -2  -8   1       37.73       38.08      6.06 o 
   0  -8   1        2.80        3.17      3.46 o 
   1  -8   1       36.11       31.32      5.47 o 
   2  -8   1      205.82      189.86      7.62 o 
   3  -8   1      101.40      121.72     11.40 o 
   4  -8   1        1.09        1.78      3.90 o 
   5  -8   1      192.38      175.65      9.57 o 
   6  -8   1      180.80      184.81     10.49 o 
  -6  -7   1        2.31        0.00      7.50 o 
  -5  -7   1        3.31        3.46      6.92 o 
  -4  -7   1        1.74        2.89      5.48 o 
  -3  -7   1       99.75      111.64      6.42 o 
  -2  -7   1      121.85      108.48      7.79 o 
  -1  -7   1      237.25      214.17      7.34 o 
   0  -7   1        9.53       13.75      2.02 o 
   2  -7   1     1731.95     1745.33     65.93 o 
   3  -7   1      139.29      135.46      6.52 o 
   4  -7   1       38.01       33.50      4.76 o 
   5  -7   1      170.53      165.31      8.82 o 
   6  -7   1      462.38      472.13     18.18 o 
   7  -7   1      185.31      194.46     13.85 o 
  -7  -6   1        9.35        3.46      8.94 o 
  -6  -6   1       86.77      109.35     12.41 o 
  -5  -6   1      167.04      173.40     12.98 o 
  -4  -6   1        5.54        8.94      5.19 o 
  -3  -6   1       70.46       80.45      5.20 o 
  -2  -6   1      333.87      343.09     24.96 o 
  -1  -6   1      163.06      146.91      3.72 o 
   0  -6   1        5.30        3.64      0.93 o 
   2  -6   1     1602.27     1573.93     44.92 o 
   3  -6   1      990.78     1024.81     33.61 o 
   4  -6   1       17.52       20.40      3.78 o 
   5  -6   1       92.35       84.29      6.51 o 
   6  -6   1      450.67      448.29     16.89 o 
   7  -6   1      312.93      310.11     14.33 o 
   8  -6   1      292.83      261.57     15.67 o 
  -7  -5   1       11.54       12.23      7.07 o 
  -6  -5   1       82.94       97.52     11.25 o 
  -5  -5   1        9.64        8.66      5.19 o 
  -4  -5   1      175.05      150.89     10.39 o 
  -3  -5   1        3.18        4.80      2.27 o 
  -2  -5   1     1185.92     1120.02     21.12 o 
  -1  -5   1     1446.98     1410.46     31.40 o 
   0  -5   1     1719.59     1769.13     46.11 o 
   2  -5   1      339.59      300.62      9.72 o 
   3  -5   1     2445.82     2458.13     60.99 o 
   4  -5   1     1072.27     1162.07     48.47 o 
   5  -5   1       10.53        8.97      3.79 o 
   6  -5   1      307.32      311.92     13.24 o 
   7  -5   1       74.95       84.78      8.10 o 
   8  -5   1      291.64      307.81     16.90 o 
  -8  -4   1      162.62      174.17     16.73 o 
  -7  -4   1       21.77       17.34      4.53 o 
  -6  -4   1       48.51       45.97      4.72 o 
  -5  -4   1      338.61      352.19     14.57 o 
  -4  -4   1     2865.75     2985.47     89.30 o 
  -3  -4   1     1965.88     1934.08     37.84 o 
  -2  -4   1        8.09        4.69      1.48 o 
  -1  -4   1     2892.64     2809.59     71.58 o 
   0  -4   1     6534.50     5164.17    591.60 o 
   2  -4   1      183.02      234.30      9.05 o 
   3  -4   1      217.94      222.84      4.78 o 
   4  -4   1      774.87      726.49     31.45 o 
   5  -4   1      766.02      754.82     19.07 o 
   6  -4   1        1.01        1.53      4.21 o 
   7  -4   1      152.05      143.76      9.50 o 
   8  -4   1       62.99       68.53      8.06 o 
  -8  -3   1      378.31      397.80     17.56 o 
  -7  -3   1      617.75      585.02     16.47 o 
  -6  -3   1      188.33      205.17      9.08 o 
  -5  -3   1      645.13      645.49     18.93 o 
  -4  -3   1     1700.67     1692.53     42.16 o 
  -3  -3   1     2823.91     2863.28     65.63 o 
  -2  -3   1     1456.01     1473.23     30.98 o 
  -1  -3   1       38.60       52.67      2.24 o 
   1  -3   1     1133.93     1220.71     55.68 o 
   2  -3   1       41.31       37.95      1.59 o 
   3  -3   1       21.53       22.02      2.54 o 
   4  -3   1      695.95      716.78     14.60 o 
   5  -3   1      690.73      654.05     18.00 o 
   6  -3   1      328.98      322.29     10.48 o 
   7  -3   1       22.86       24.84      7.68 o 
   8  -3   1      140.14      125.98      9.25 o 
  -9  -2   1        0.48       -0.92      5.55 o 
  -8  -2   1       58.47       64.76      7.13 o 
  -7  -2   1      195.34      222.41     13.40 o 
  -6  -2   1     1275.47     1215.49     39.04 o 
  -5  -2   1      165.92      170.22      4.47 o 
  -4  -2   1      226.10      199.87      4.08 o 
  -3  -2   1      984.40      993.94     17.51 o 
  -2  -2   1      287.82      292.98      6.50 o 
  -1  -2   1      134.00      128.34      4.58 o 
   1  -2   1     2566.58     2608.52     90.52 o 
   2  -2   1     2146.17     2231.22     49.44 o 
   3  -2   1       94.25      105.75      2.78 o 
   4  -2   1      409.88      390.40      9.45 o 
   5  -2   1      341.69      323.27      7.85 o 
   6  -2   1      359.73      354.96      9.64 o 
   7  -2   1       32.51       31.16      4.45 o 
   8  -2   1      147.62      150.91     10.45 o 
   9  -2   1      155.19      153.55     13.13 o 
  -9  -1   1       41.84       47.61      7.21 o 
  -8  -1   1        3.69        7.27      4.95 o 
  -7  -1   1       36.23       52.43      5.75 o 
  -6  -1   1      241.08      233.95      5.52 o 
  -5  -1   1       10.56        5.33      1.59 o 
  -4  -1   1     2950.11     3273.05     47.55 o 
  -3  -1   1      639.14      587.57      9.90 o 
  -2  -1   1      345.85      348.03      5.82 o 
  -1  -1   1       65.32       55.39      1.25 o 
   0  -1   1      349.55      360.36      6.67 o 
   1  -1   1      918.05      988.49     23.08 o 
   2  -1   1      116.48      112.67      2.55 o 
   3  -1   1       65.24       73.24      2.62 o 
   4  -1   1      892.89      862.91     14.10 o 
   5  -1   1     1151.44     1090.17     19.34 o 
   6  -1   1      120.16      109.74      4.45 o 
   7  -1   1       38.47       45.25      3.66 o 
   8  -1   1      188.07      194.79      9.20 o 
   9  -1   1      125.64      136.94      8.83 o 
  -9   0   1        1.53        2.83      5.30 o 
  -8   0   1       19.69       21.01      5.42 o 
  -7   0   1      405.97      385.69      9.81 o 
  -6   0   1      127.51      135.25      4.80 o 
  -5   0   1       19.09       23.97      1.98 o 
  -4   0   1      727.71      757.75     12.07 o 
  -3   0   1      519.12      514.87      8.21 o 
  -2   0   1     1858.50     1948.50     26.80 o 
  -1   0   1     3846.35     3456.57     58.30 o 
   1   0   1     1170.85     1186.09     30.46 o 
   2   0   1      746.29      677.01     11.37 o 
   3   0   1       58.98       69.51      2.50 o 
   4   0   1     2005.96     2076.95     30.72 o 
   5   0   1     1006.32      937.77     15.04 o 
   6   0   1      415.94      410.96     13.16 o 
   7   0   1       57.59       69.16      6.25 o 
   8   0   1       70.53       82.14      7.38 o 
   9   0   1      189.24      202.70     16.62 o 
  -9   1   1       46.75       50.60      6.57 o 
  -8   1   1       13.94       16.63      3.92 o 
  -7   1   1      564.95      563.50     15.32 o 
  -6   1   1     1071.41     1018.14     21.20 o 
  -5   1   1      187.95      170.65      3.94 o 
  -4   1   1       45.71       61.96      2.28 o 
  -3   1   1     1526.55     1528.87     24.51 o 
  -2   1   1     4847.67     4777.19    101.68 o 
  -1   1   1       49.25       49.79      1.22 o 
   0   1   1     3264.60     3038.25     62.02 o 
   1   1   1     2472.63     2454.18     40.89 o 
   2   1   1     6316.12     6252.58    100.76 o 
   3   1   1     2734.76     2845.46     39.56 o 
   4   1   1       54.48       48.54      2.97 o 
   5   1   1      520.95      519.09     10.03 o 
   6   1   1     1021.84     1041.72     38.45 o 
   7   1   1      524.34      499.23     24.53 o 
   8   1   1       12.76       22.48      5.66 o 
  -9   2   1      278.92      303.35     17.42 o 
  -8   2   1       94.20      105.80      7.78 o 
  -7   2   1      141.90      137.75      6.04 o 
  -6   2   1     2218.59     2211.99     49.51 o 
  -5   2   1      727.12      658.53     17.53 o 
  -4   2   1      208.40      217.39      4.69 o 
  -3   2   1      507.47      528.01      9.10 o 
  -2   2   1     4843.39     4915.84    102.13 o 
  -1   2   1    34373.37    27760.07    374.31 o 
   0   2   1     2115.69     2176.35     32.36 o 
   1   2   1      537.33      547.89      9.70 o 
   2   2   1     3851.92     3696.34     95.23 o 
   3   2   1     1308.99     1224.84     17.89 o 
   4   2   1      385.33      413.07      7.03 o 
   5   2   1       51.46       55.82      2.96 o 
   6   2   1      189.91      208.50     10.66 o 
   7   2   1      446.87      460.27     16.99 o 
   8   2   1      117.06      126.44      8.92 o 
  -9   3   1      338.09      321.71     15.85 o 
  -8   3   1      543.41      509.65     29.00 o 
  -7   3   1        6.43       11.47      5.18 o 
  -6   3   1      986.54     1013.24     25.36 o 
  -5   3   1     3628.05     3635.68     74.04 o 
  -4   3   1     3151.56     2948.92     49.35 o 
  -3   3   1        8.41       22.57      1.43 o 
  -2   3   1      506.19      507.83      7.96 o 
  -1   3   1     1633.54     1560.20     21.17 o 
   0   3   1     2156.60     2089.05     32.07 o 
   1   3   1     2329.29     2435.91     43.88 o 
   2   3   1      312.56      322.27      6.85 o 
   3   3   1      736.62      691.06     12.43 o 
   4   3   1      829.36      783.50     13.39 o 
   5   3   1      606.57      576.21     17.94 o 
   6   3   1       16.67       17.18      4.23 o 
   7   3   1      170.40      198.20     33.47 o 
   8   3   1      155.98      185.15     13.35 o 
  -9   4   1      181.94      190.45     13.22 o 
  -8   4   1      274.63      277.16     15.15 o 
  -7   4   1      114.22      120.87      8.85 o 
  -6   4   1       20.69       21.34      4.90 o 
  -5   4   1      608.44      578.99     43.06 o 
  -4   4   1     1572.67     1524.06     35.37 o 
  -3   4   1      855.23      782.24     12.19 o 
  -2   4   1      287.47      302.03      5.65 o 
  -1   4   1       50.08       78.79      1.71 o 
   0   4   1      526.12      482.65      7.97 o 
   1   4   1      912.11      946.35     16.79 o 
   2   4   1       14.08       17.55      1.77 o 
   3   4   1      332.07      345.52      7.83 o 
   4   4   1      555.82      573.67     15.89 o 
   5   4   1      884.54      822.62     23.99 o 
   6   4   1       29.59       31.85      5.47 o 
   7   4   1       11.57        6.15      5.72 o 
  -8   5   1      130.44      129.70      9.77 o 
  -7   5   1      233.02      227.23     11.83 o 
  -6   5   1        2.25        0.30      4.06 o 
  -5   5   1       49.25       50.09      5.15 o 
  -4   5   1      147.35      142.75      4.71 o 
  -3   5   1      447.47      424.96      7.89 o 
  -2   5   1      353.50      389.59      7.08 o 
  -1   5   1      730.31      674.77     10.86 o 
   0   5   1      867.87      837.36     13.41 o 
   1   5   1        4.44        6.16      1.14 o 
   2   5   1       25.75       29.24      2.20 o 
   3   5   1        4.65        5.87      2.70 o 
   4   5   1       16.03       20.51      5.48 o 
   5   5   1        1.84       -0.58      5.77 o 
   6   5   1       31.71       34.75      7.26 o 
   7   5   1       63.30       51.91     24.09 o 
  -8   6   1      280.68      278.56     14.51 o 
  -7   6   1       78.03       74.84     10.53 o 
  -6   6   1       42.16       40.95      5.85 o 
  -5   6   1      162.37      167.35     11.54 o 
  -4   6   1      376.21      382.14     13.97 o 
  -3   6   1        9.29       10.69      1.76 o 
  -2   6   1        2.00        2.97      1.24 o 
  -1   6   1       25.95       29.71      1.69 o 
   0   6   1      191.30      211.00      4.89 o 
   1   6   1       85.96       86.46      3.46 o 
   2   6   1       75.00       72.99      6.35 o 
   3   6   1      410.18      421.23     19.33 o 
   4   6   1      578.05      582.45     18.67 o 
   5   6   1        2.98       -0.87      6.35 o 
   6   6   1       20.50       25.97      8.37 o 
  -7   7   1       74.38       85.51      8.43 o 
  -6   7   1       61.09       65.81      6.82 o 
  -5   7   1       20.56       27.18      5.20 o 
  -4   7   1      385.22      396.47     14.72 o 
  -3   7   1       67.68       73.47      6.49 o 
  -2   7   1      110.41      114.66      3.88 o 
  -1   7   1        3.71        5.54      1.80 o 
   0   7   1      416.43      453.43     15.16 o 
   1   7   1      494.73      461.05     19.33 o 
   2   7   1       71.59       75.01      7.50 o 
   3   7   1       18.74       26.25      6.64 o 
   4   7   1      474.20      518.39     17.44 o 
   5   7   1      348.70      357.47     20.20 o 
   6   7   1       13.93        9.23      8.94 o 
  -6   8   1      267.39      265.29     12.84 o 
  -5   8   1        1.04       -0.48      4.53 o 
  -4   8   1      112.60      131.88      8.02 o 
  -3   8   1      361.61      388.30     14.25 o 
  -2   8   1      649.54      662.00     27.55 o 
  -1   8   1        0.39       -1.76      3.68 o 
   0   8   1      131.87      139.93      8.37 o 
   2   8   1      609.56      651.47     27.41 o 
   3   8   1      131.46      136.47     11.25 o 
   4   8   1        0.39        6.06      5.51 o 
   5   8   1      108.55      109.64     12.98 o 
  -5   9   1      102.94      118.52      8.68 o 
  -4   9   1        4.02        8.18      4.95 o 
  -3   9   1      166.14      173.07      8.77 o 
  -2   9   1      561.49      534.27     18.55 o 
  -1   9   1      292.57      290.82     11.99 o 
   0   9   1       22.13       25.68      6.35 o 
   1   9   1       83.17       25.97      6.92 o 
   2   9   1       28.38       19.33      6.64 o 
   3   9   1       23.76       45.87      8.66 o 
  -3  10   1        1.40        3.87      4.29 o 
  -2  10   1       26.60       27.46      5.70 o 
  -1  10   1      196.22      215.88     10.40 o 
   0  10   1       23.26        1.15      5.77 o 
   1  10   1        0.74       -0.29      5.77 o 
  -2 -10   2        7.40       15.58      4.28 o 
  -1 -10   2      255.15      259.95     12.98 o 
   0 -10   2       57.04       12.12      4.04 o 
   1 -10   2       74.30       87.13     16.73 o 
   2 -10   2      442.90      434.22     31.74 o 
   3 -10   2      170.59      189.49     17.17 o 
  -4  -9   2      123.82      128.97     11.25 o 
  -3  -9   2        9.53       13.56      6.06 o 
  -2  -9   2       98.51      102.71      8.66 o 
  -1  -9   2      280.03      312.75     13.85 o 
   1  -9   2      143.39      107.04     15.87 o 
   2  -9   2      202.84      182.92     19.91 o 
   3  -9   2      601.26      645.97     21.01 o 
   4  -9   2      207.08      223.79     12.69 o 
   5  -9   2       85.19      102.13      9.23 o 
  -5  -8   2       64.47       80.21     10.39 o 
  -4  -8   2      434.33      461.34     22.22 o 
  -3  -8   2      599.18      649.45     19.59 o 
  -2  -8   2      276.58      293.13     14.14 o 
  -1  -8   2      186.18      210.90     10.10 o 
   0  -8   2       95.57      102.13      5.48 o 
   1  -8   2       82.36       72.71     12.69 o 
   2  -8   2        1.22       -0.87      7.79 o 
   3  -8   2       49.37       56.30      8.22 o 
   4  -8   2       21.43       35.36      4.67 o 
   5  -8   2      149.04      161.66     10.82 o 
   6  -8   2       22.18       11.54      6.35 o 
  -6  -7   2       30.91       29.72      8.94 o 
  -5  -7   2        0.99        4.33      6.64 o 
  -4  -7   2        3.61        7.79      6.06 o 
  -3  -7   2      288.45      306.89     10.91 o 
  -2  -7   2       31.53       47.32      5.48 o 
  -1  -7   2       23.01       37.79      4.62 o 
   2  -7   2       45.88       47.61      9.81 o 
   3  -7   2        6.22        8.41      2.68 o 
   4  -7   2       90.80       96.56      6.08 o 
   5  -7   2       38.16       42.51      5.37 o 
   6  -7   2        1.71       -4.90      5.19 o 
   7  -7   2        2.23        1.92      5.98 o 
  -7  -6   2      127.46      147.14     15.29 o 
  -6  -6   2       24.30       37.22      8.94 o 
  -5  -6   2        2.15        4.62      5.48 o 
  -4  -6   2      319.59      328.62     16.73 o 
  -3  -6   2       38.68       53.00      4.47 o 
  -2  -6   2       26.67       30.64      2.33 o 
  -1  -6   2        5.79        4.14      1.38 o 
   2  -6   2       25.73       23.66      7.21 o 
   3  -6   2        1.59        2.70      1.40 o 
   4  -6   2      695.46      723.03     28.85 o 
   5  -6   2       87.70       91.57      6.62 o 
   6  -6   2       23.75       24.94      5.23 o 
   7  -6   2       88.48      102.50      9.99 o 
  -8  -5   2       40.79       39.53     13.27 o 
  -7  -5   2       39.06       39.53      8.94 o 
  -6  -5   2       68.26       63.76      8.94 o 
  -5  -5   2        1.84       13.27      6.06 o 
  -4  -5   2     1341.24     1331.21     51.36 o 
  -3  -5   2      256.48      246.08     12.51 o 
  -2  -5   2      141.10      128.97      6.32 o 
  -1  -5   2        7.10       10.34      1.69 o 
   2  -5   2      358.05      354.60     11.23 o 
   3  -5   2       52.34       39.11      2.23 o 
   4  -5   2      632.09      570.14     18.03 o 
   5  -5   2      813.22      835.44     26.34 o 
   6  -5   2      185.20      185.47      9.81 o 
   7  -5   2      327.49      305.54     13.04 o 
   8  -5   2      129.60      149.69     31.45 o 
  -8  -4   2      106.80      115.97      9.97 o 
  -7  -4   2       95.00      104.34      6.89 o 
  -6  -4   2      419.47      405.86     15.28 o 
  -5  -4   2        1.27        0.79      4.09 o 
  -4  -4   2      438.90      421.33     12.22 o 
  -3  -4   2      507.52      484.96     13.87 o 
  -2  -4   2      781.90      750.14     12.84 o 
  -1  -4   2      741.76      847.22     22.21 o 
   2  -4   2     1236.98     1392.26     47.29 o 
   3  -4   2       21.68       20.35      1.63 o 
   4  -4   2      145.25      123.17      5.31 o 
   5  -4   2     1455.87     1374.32     33.09 o 
   6  -4   2      751.83      726.82     29.50 o 
   7  -4   2      528.03      500.71     24.99 o 
   8  -4   2       59.13       87.99     11.11 o 
  -8  -3   2       65.58       65.71      6.95 o 
  -7  -3   2      225.79      220.05      8.67 o 
  -6  -3   2      177.58      192.18      8.32 o 
  -5  -3   2       28.97       29.42      3.79 o 
  -4  -3   2      274.82      298.17     11.01 o 
  -3  -3   2     1832.48     1882.99     35.97 o 
  -2  -3   2     3709.33     3733.76     84.76 o 
  -1  -3   2      983.38      986.71     31.50 o 
   1  -3   2     2259.76     2325.72    102.42 o 
   2  -3   2     4926.00     5025.78     76.01 o 
   3  -3   2     1785.48     1920.07     74.62 o 
   4  -3   2       30.95       32.07      3.62 o 
   5  -3   2      979.20     1025.69     26.15 o 
   6  -3   2      375.43      366.81     15.48 o 
   7  -3   2     1065.90     1004.04     46.58 o 
   8  -3   2        3.85        2.00      6.37 o 
  -9  -2   2       83.73       90.79     12.47 o 
  -8  -2   2       14.97        9.00      5.12 o 
  -7  -2   2      447.79      423.55     15.86 o 
  -6  -2   2      970.19      918.11     22.67 o 
  -5  -2   2     1238.70     1261.30     20.34 o 
  -4  -2   2      274.26      259.57      5.45 o 
  -3  -2   2     1030.49     1099.99     18.20 o 
  -2  -2   2     4520.70     4398.33    115.09 o 
  -1  -2   2    10003.95     9118.79    197.66 o 
   0  -2   2      113.00      107.52      2.55 o 
   1  -2   2     2507.45     2722.05     39.81 o 
   2  -2   2     1424.13     1432.28     32.10 o 
   3  -2   2     1496.90     1525.43     25.93 o 
   4  -2   2       76.47       66.86      2.81 o 
   5  -2   2       51.58       55.73      2.71 o 
   6  -2   2      504.27      513.20     12.62 o 
   7  -2   2      278.97      269.56     12.04 o 
   8  -2   2       16.29       21.47      5.17 o 
  -9  -1   2      307.18      333.04     14.82 o 
  -8  -1   2      617.14      587.20     23.38 o 
  -7  -1   2        0.16       -0.53      3.74 o 
  -6  -1   2     1491.82     1475.46     24.28 o 
  -5  -1   2     2457.77     2422.19     37.58 o 
  -4  -1   2     1580.92     1557.94     25.22 o 
  -3  -1   2       72.96       65.57      1.90 o 
  -2  -1   2       38.88       40.58      1.38 o 
  -1  -1   2      956.65      996.37     15.14 o 
   0  -1   2      125.06      130.91      2.29 o 
   1  -1   2     3166.78     3258.11     46.55 o 
   2  -1   2      499.03      513.41     12.15 o 
   3  -1   2     2653.06     2696.06     42.50 o 
   4  -1   2      520.67      546.47      9.65 o 
   5  -1   2      246.49      250.85      6.86 o 
   6  -1   2      527.88      510.17     11.37 o 
   7  -1   2      237.17      223.13     12.02 o 
   8  -1   2       81.77       84.80      6.92 o 
  -9   0   2      252.19      270.76     13.05 o 
  -8   0   2      249.31      263.20     12.01 o 
  -7   0   2      665.21      648.68     15.08 o 
  -6   0   2       24.11       25.06      2.40 o 
  -5   0   2      280.03      253.16      5.67 o 
  -4   0   2     1336.42     1320.55     18.31 o 
  -3   0   2      819.32      894.62     12.51 o 
  -2   0   2     1568.96     1633.80     21.02 o 
  -1   0   2     2007.45     2066.96     23.21 o 
   0   0   2     1250.72     1287.09     16.16 o 
   1   0   2     8036.22     7265.95    179.82 o 
   2   0   2        7.06        7.24      0.77 o 
   3   0   2      189.29      163.93      3.64 o 
   4   0   2      877.94      857.50     13.63 o 
   5   0   2      390.06      423.54      8.64 o 
   6   0   2      134.98      134.49      5.06 o 
   7   0   2      157.30      170.16     10.37 o 
   8   0   2       44.49       54.09      6.77 o 
  -9   1   2       77.64       80.12      7.49 o 
  -8   1   2      132.78      134.85      6.95 o 
  -7   1   2      114.19      110.11      5.04 o 
  -6   1   2      129.81      125.39      4.78 o 
  -5   1   2     1100.12     1089.90     17.00 o 
  -4   1   2      382.52      356.71      6.00 o 
  -3   1   2     1232.06     1308.59     19.23 o 
  -2   1   2      185.32      178.45      2.90 o 
  -1   1   2       26.40       31.68      1.38 o 
   0   1   2     4120.09     3953.18     80.42 o 
   1   1   2       10.29       13.35      0.88 o 
   2   1   2       17.71       10.68      1.05 o 
   3   1   2       88.96       73.61      2.37 o 
   4   1   2     1179.47     1251.47     27.32 o 
   5   1   2       69.95       73.54      3.29 o 
   6   1   2      179.16      188.21     11.01 o 
   7   1   2      299.57      323.85     17.04 o 
   8   1   2       51.24       54.38      6.80 o 
  -9   2   2       63.85       72.95     10.06 o 
  -8   2   2      557.11      547.60     15.45 o 
  -7   2   2        6.49        5.68      2.48 o 
  -6   2   2      331.71      321.36      8.36 o 
  -5   2   2      686.56      654.04     17.21 o 
  -4   2   2      661.45      639.50     10.60 o 
  -3   2   2      157.77      137.32      3.07 o 
  -2   2   2      735.49      785.00     12.86 o 
  -1   2   2      944.86     1055.28     16.15 o 
   0   2   2     5089.16     4868.97     72.05 o 
   1   2   2     1079.24     1084.48     16.17 o 
   2   2   2      408.43      427.92      8.20 o 
   3   2   2     3966.31     4132.14     66.24 o 
   4   2   2     1249.33     1178.61     19.22 o 
   5   2   2      175.51      186.52     10.92 o 
   6   2   2        0.51        1.48      3.82 o 
   7   2   2      200.32      202.75     12.69 o 
   8   2   2      109.71      123.97     11.38 o 
  -9   3   2       50.38       61.72      9.22 o 
  -8   3   2      549.59      523.59     20.71 o 
  -7   3   2      180.10      173.89     10.35 o 
  -6   3   2       30.70       36.69      3.52 o 
  -5   3   2       57.16       60.11      3.91 o 
  -4   3   2     2216.71     2211.01     35.31 o 
  -3   3   2      433.69      351.35      6.32 o 
  -2   3   2      135.27      174.09      3.58 o 
  -1   3   2     2364.76     2521.59     32.86 o 
   0   3   2     3553.87     3549.96     49.75 o 
   1   3   2     6285.91     6164.20    109.20 o 
   2   3   2     1367.87     1392.88     22.77 o 
   3   3   2      482.15      499.73      8.95 o 
   4   3   2     1447.39     1443.44     23.30 o 
   5   3   2     1060.85     1088.20     47.46 o 
   6   3   2       62.69       50.72      5.39 o 
   7   3   2       96.90      113.41     10.19 o 
   8   3   2       79.70      116.56     18.46 o 
  -9   4   2        6.55        8.31      7.31 o 
  -8   4   2      266.20      254.12     13.55 o 
  -7   4   2      547.21      541.40     20.37 o 
  -6   4   2      293.65      261.59     11.83 o 
  -5   4   2        0.13        1.61      2.50 o 
  -4   4   2     1014.00     1001.90     19.23 o 
  -3   4   2     2459.92     2452.36     35.99 o 
  -2   4   2     8008.35     8008.41    170.68 o 
  -1   4   2       18.22       23.54      1.10 o 
   0   4   2      741.72      800.30     12.38 o 
   1   4   2     2632.48     2671.05     43.18 o 
   2   4   2      527.95      475.43      8.89 o 
   3   4   2      204.02      213.08      5.77 o 
   4   4   2      622.11      614.46     13.13 o 
   5   4   2      520.16      562.06     12.80 o 
   6   4   2       54.73       64.32     12.18 o 
   7   4   2       34.98       37.92     15.44 o 
  -8   5   2       21.44       34.75      7.41 o 
  -7   5   2      382.51      400.20     16.47 o 
  -6   5   2     1173.40     1146.23     35.70 o 
  -5   5   2      778.56      709.20     23.33 o 
  -4   5   2        5.66        2.45      2.08 o 
  -3   5   2      593.06      587.05     11.83 o 
  -2   5   2     2174.69     2133.81     38.21 o 
  -1   5   2     1494.56     1509.53     22.63 o 
   0   5   2       16.74       23.13      1.43 o 
   1   5   2      534.26      505.12     11.97 o 
   2   5   2       82.58       72.94      4.85 o 
   3   5   2      432.95      411.36     13.57 o 
   4   5   2       66.27       89.15      9.52 o 
   5   5   2       23.15       19.40      4.97 o 
   6   5   2       72.93       82.44     22.36 o 
   7   5   2      147.79       68.38     16.45 o 
  -8   6   2       39.44       42.38      8.08 o 
  -7   6   2       16.89       19.75      5.92 o 
  -6   6   2      460.96      464.11     17.55 o 
  -5   6   2      699.39      677.28     22.67 o 
  -4   6   2      323.79      295.72     10.47 o 
  -3   6   2        5.76        4.69      1.78 o 
  -2   6   2       18.06       16.18      1.84 o 
  -1   6   2     1183.97     1216.49     20.47 o 
   0   6   2       77.04       79.51      2.89 o 
   1   6   2       20.59       17.77      2.67 o 
   3   6   2      239.56      228.50     13.27 o 
   4   6   2      193.74      201.67     13.85 o 
   5   6   2        0.82        1.03      4.88 o 
   6   6   2        1.41       -2.02      8.08 o 
  -7   7   2        1.23       -4.63      5.44 o 
  -6   7   2      115.85      119.23      8.86 o 
  -5   7   2      163.27      172.54      9.61 o 
  -4   7   2       45.87       52.44      6.92 o 
  -3   7   2       72.25       84.11      5.41 o 
  -2   7   2      444.85      450.73     16.00 o 
  -1   7   2      370.40      342.48     11.15 o 
   0   7   2        3.18        6.16      3.40 o 
   1   7   2       48.39       47.32      6.64 o 
   2   7   2       66.27       16.73      5.77 o 
   3   7   2       11.57       11.83      6.06 o 
   4   7   2       83.90       85.69     10.68 o 
   5   7   2        2.60        9.37      5.48 o 
  -6   8   2      112.91      122.23      9.50 o 
  -5   8   2      130.29      141.55      9.02 o 
  -4   8   2        2.40       11.63      4.82 o 
  -3   8   2       29.42       36.46      5.36 o 
  -2   8   2      161.90      167.62      8.77 o 
  -1   8   2       10.85       12.61      3.92 o 
   0   8   2        2.52        1.44      4.90 o 
   1   8   2       34.10       15.29      6.35 o 
   2   8   2      227.62      238.31     13.85 o 
   3   8   2      153.46      158.39     11.83 o 
   4   8   2       26.18       24.24      8.94 o 
  -5   9   2       50.68       40.94      9.81 o 
  -4   9   2       89.48       91.90      7.43 o 
  -3   9   2       28.69       31.38      6.92 o 
  -2   9   2      155.38      143.32      8.31 o 
  -1   9   2      255.37      277.39     14.43 o 
   0   9   2       83.32       90.88      8.94 o 
   1   9   2       45.46       21.93      7.21 o 
   2   9   2      101.42       36.06      7.21 o 
   3   9   2      257.66      248.70     15.87 o 
  -3  10   2       96.76       85.42      7.34 o 
  -2  10   2       49.53       31.25     16.59 o 
  -1  10   2      169.64      176.44      9.86 o 
   0  10   2      214.40      190.13     23.37 o 
   1  10   2       77.61        9.23      6.35 o 
  -2 -10   3      102.40      117.14      9.52 o 
  -1 -10   3       12.73       19.43      3.57 o 
   0 -10   3       27.86       31.45      4.04 o 
   1 -10   3        3.47       -2.60     10.39 o 
   2 -10   3        0.65       -2.29      8.70 o 
   3 -10   3        8.79        8.21      3.66 o 
  -4  -9   3       42.47       50.49      8.37 o 
  -3  -9   3       33.40       34.91      6.92 o 
  -2  -9   3        1.94       -1.44      4.62 o 
  -1  -9   3      137.95      138.20      8.37 o 
   1  -9   3      131.87      139.66     13.45 o 
   2  -9   3        1.87        3.98      7.51 o 
   3  -9   3      231.38      228.63     17.24 o 
   4  -9   3      302.85      303.52     13.24 o 
   5  -9   3      136.15      137.67     14.28 o 
  -5  -8   3       38.30       44.72      8.94 o 
  -4  -8   3      462.34      509.23     23.95 o 
  -3  -8   3       24.95       49.91      7.21 o 
  -2  -8   3      247.25      262.84     13.27 o 
  -1  -8   3        0.76        1.44      3.17 o 
   0  -8   3      218.10      242.06     25.97 o 
   1  -8   3      762.09      814.84     64.05 o 
   2  -8   3      183.67      188.98     17.60 o 
   3  -8   3      140.78      141.88      6.62 o 
   4  -8   3      141.19      141.22      7.66 o 
   5  -8   3      553.10      539.81     20.86 o 
   6  -8   3      240.35      246.38     13.64 o 
  -6  -7   3      153.80      163.88     14.14 o 
  -5  -7   3       70.96       68.09      9.23 o 
  -4  -7   3      122.58      131.56     10.68 o 
  -3  -7   3      377.81      419.50     19.04 o 
  -2  -7   3      728.66      783.09     21.52 o 
  -1  -7   3      547.08      563.08     12.54 o 
   0  -7   3       17.47       21.93     10.68 o 
   2  -7   3     1234.13     1346.21     65.78 o 
   3  -7   3     1049.47     1101.72     41.69 o 
   4  -7   3       36.37       33.20      4.49 o 
   5  -7   3      210.45      213.75     11.25 o 
   6  -7   3      217.26      215.80     12.05 o 
   7  -7   3      129.03      127.80     18.46 o 
  -7  -6   3       35.89       38.66     10.39 o 
  -6  -6   3      262.08      278.71     17.60 o 
  -5  -6   3      602.73      620.89     27.99 o 
  -4  -6   3      352.15      350.26     17.60 o 
  -3  -6   3      480.85      503.17     21.35 o 
  -2  -6   3      703.18      706.69     22.62 o 
  -1  -6   3      733.44      777.74     25.08 o 
   0  -6   3        3.58        9.23      8.37 o 
   2  -6   3      537.64      532.02     25.50 o 
   3  -6   3      157.67      157.63      5.12 o 
   4  -6   3      187.41      203.63     17.89 o 
   5  -6   3       24.03       24.43      4.30 o 
   6  -6   3      318.83      293.70     30.87 o 
   7  -6   3      409.47      392.94     18.55 o 
  -8  -5   3       59.80       60.92     15.29 o 
  -7  -5   3        0.30       -2.60      7.50 o 
  -6  -5   3      157.33      161.28     12.98 o 
  -5  -5   3        4.84        2.31      5.19 o 
  -4  -5   3       15.33       17.60      5.19 o 
  -3  -5   3       55.05       49.80      2.91 o 
  -2  -5   3       95.09      129.98      6.48 o 
  -1  -5   3      989.65     1017.65     20.08 o 
   0  -5   3        5.50        4.62      6.64 o 
   2  -5   3      598.53      624.41     14.54 o 
   3  -5   3      592.01      604.23     10.97 o 
   4  -5   3       40.01       39.98      3.05 o 
   5  -5   3       38.35       42.75      4.68 o 
   6  -5   3       70.27       76.24     13.13 o 
   7  -5   3      247.34      233.39     23.95 o 
   8  -5   3       18.70       18.11     10.53 o 
  -8  -4   3       90.07       92.24      7.43 o 
  -7  -4   3       48.02       47.89      4.56 o 
  -6  -4   3       82.82       80.85      4.70 o 
  -5  -4   3      196.79      179.41      8.23 o 
  -4  -4   3       21.52       22.58      2.69 o 
  -3  -4   3        2.51       -0.09      1.42 o 
  -2  -4   3      324.76      349.84     13.20 o 
  -1  -4   3       92.42       88.04      2.57 o 
   0  -4   3      501.60      528.27     32.03 o 
   1  -4   3      143.60      169.94     17.02 o 
   2  -4   3      193.57      180.08      3.67 o 
   3  -4   3     2768.96     2898.13     46.19 o 
   4  -4   3       72.40       67.38      4.92 o 
   5  -4   3      122.56      121.89      6.94 o 
   6  -4   3      441.29      446.08     22.77 o 
   7  -4   3      100.64      107.69     14.71 o 
   8  -4   3       14.88       16.22      7.86 o 
  -8  -3   3       66.14       64.60      8.63 o 
  -7  -3   3        4.55        2.89      3.38 o 
  -6  -3   3      112.16      109.30      5.61 o 
  -5  -3   3      759.64      741.59     17.84 o 
  -4  -3   3      691.59      671.07     11.59 o 
  -3  -3   3      114.56      128.08      3.54 o 
  -2  -3   3      467.09      430.67      8.07 o 
  -1  -3   3       71.36       56.28      1.87 o 
   0  -3   3     1092.68     1119.94     23.90 o 
   1  -3   3       22.15       24.13      1.29 o 
   2  -3   3      175.80      154.66      2.83 o 
   3  -3   3     1718.13     1623.45     25.23 o 
   4  -3   3      900.68      891.13     16.30 o 
   5  -3   3       53.63       58.04      4.11 o 
   6  -3   3     1662.94     1621.57    102.80 o 
   7  -3   3      526.11      503.29     21.38 o 
   8  -3   3       30.71       29.86      8.39 o 
  -9  -2   3      132.56      135.97     13.79 o 
  -8  -2   3      253.19      247.61     12.01 o 
  -7  -2   3       75.08       70.04      7.93 o 
  -6  -2   3       43.50       40.47      3.98 o 
  -5  -2   3       78.28       78.56      3.55 o 
  -4  -2   3      179.20      155.42      3.28 o 
  -3  -2   3     1272.87     1367.65     21.02 o 
  -2  -2   3       16.12       14.64      1.18 o 
  -1  -2   3     5152.01     4603.79     82.17 o 
   0  -2   3     5647.95     5098.14     78.05 o 
   1  -2   3     1877.29     2000.81     29.37 o 
   2  -2   3     1060.30     1131.19     19.36 o 
   3  -2   3      812.06      746.68     12.31 o 
   4  -2   3     1164.61     1077.03     21.68 o 
   5  -2   3      937.37      896.31     24.74 o 
   6  -2   3      112.33      104.40      5.03 o 
   7  -2   3      281.47      289.34     15.70 o 
   8  -2   3      243.60      255.64     22.30 o 
  -9  -1   3      122.11      119.57      9.15 o 
  -8  -1   3      392.07      372.97     15.26 o 
  -7  -1   3      114.23      126.29      6.82 o 
  -6  -1   3       53.35       56.64      3.37 o 
  -5  -1   3      786.94      765.93     13.11 o 
  -4  -1   3     2063.39     2016.53     28.48 o 
  -3  -1   3     3567.84     3651.75     48.31 o 
  -2  -1   3      747.67      778.31     10.95 o 
  -1  -1   3        5.53       -0.34      0.54 o 
   0  -1   3     6715.54     5995.75    146.30 o 
   1  -1   3    21433.97    18017.98    314.45 o 
   2  -1   3      300.93      269.04      4.67 o 
   3  -1   3      782.57      847.52     13.91 o 
   4  -1   3     2038.63     1970.73     29.30 o 
   5  -1   3      464.40      440.67     10.73 o 
   6  -1   3      579.22      562.94     12.26 o 
   7  -1   3        3.87        6.93      3.40 o 
   8  -1   3      104.62      126.11      9.57 o 
  -9   0   3       51.89       60.27      7.17 o 
  -8   0   3      508.81      498.13     18.31 o 
  -7   0   3      609.02      629.66     16.88 o 
  -6   0   3      555.00      592.14     13.38 o 
  -5   0   3        0.08        2.98      1.30 o 
  -4   0   3     3733.88     3908.20     51.99 o 
  -3   0   3     6836.97     6726.60     85.94 o 
  -2   0   3     4118.89     4008.84     49.77 o 
  -1   0   3      417.10      415.71      5.10 o 
   0   0   3     8625.06     7624.65     94.03 o 
   1   0   3     5132.48     5107.90     66.98 o 
   2   0   3      659.59      632.59      9.19 o 
   3   0   3        0.17        5.75      1.00 o 
   4   0   3     1126.54     1196.98     20.02 o 
   5   0   3      521.00      544.55     15.50 o 
   6   0   3       53.44       59.01      3.80 o 
   7   0   3       30.50       31.63      5.04 o 
   8   0   3        1.73        4.30      6.11 o 
  -9   1   3      109.19      108.49      8.35 o 
  -8   1   3       84.99       96.87      7.24 o 
  -7   1   3     1022.18      992.86     24.48 o 
  -6   1   3     1411.01     1325.17     24.93 o 
  -5   1   3     1993.63     2024.23     28.88 o 
  -4   1   3      285.92      297.17      5.25 o 
  -3   1   3     1504.11     1638.63     20.30 o 
  -2   1   3      978.09     1061.15     14.64 o 
  -1   1   3      198.32      250.60      3.69 o 
   0   1   3      394.94      445.84      6.62 o 
   1   1   3      307.87      301.25      4.68 o 
   2   1   3     2211.30     2226.68     31.72 o 
   3   1   3      676.29      718.34     11.27 o 
   4   1   3        2.03        2.52      1.36 o 
   5   1   3      813.55      801.00     15.44 o 
   6   1   3      229.56      227.36     12.99 o 
   7   1   3       41.42       47.12     10.36 o 
   8   1   3        4.89        7.66      5.34 o 
  -9   2   3      163.97      181.68     21.21 o 
  -8   2   3      124.84      129.83      6.46 o 
  -7   2   3       17.00       17.25      2.96 o 
  -6   2   3      200.88      193.23      6.06 o 
  -5   2   3     1134.57     1084.60     20.42 o 
  -4   2   3      184.96      206.14      4.28 o 
  -3   2   3      377.74      354.84      5.64 o 
  -2   2   3     5341.02     5548.46     84.28 o 
  -1   2   3     1254.06     1224.30     15.20 o 
   0   2   3       74.91       62.99      1.45 o 
   1   2   3      590.27      616.12     10.73 o 
   2   2   3      150.02      135.62      3.31 o 
   3   2   3       99.17       90.38      2.76 o 
   4   2   3       67.80       84.60      2.93 o 
   5   2   3      208.64      189.18     10.06 o 
   6   2   3       66.79       25.39     10.96 o 
   7   2   3        7.18        6.24      6.10 o 
   8   2   3       28.53       50.57      9.27 o 
  -9   3   3       99.72      116.07     20.34 o 
  -8   3   3       79.01       86.63     13.13 o 
  -7   3   3        7.62        7.86      3.98 o 
  -6   3   3     1134.40     1103.47     24.89 o 
  -5   3   3      104.25       99.89      3.69 o 
  -4   3   3      145.18      165.77      4.92 o 
  -3   3   3        8.20       12.07      1.10 o 
  -2   3   3      695.46      694.89     10.11 o 
  -1   3   3     2140.92     2272.82     30.85 o 
   0   3   3      103.34      131.07      2.98 o 
   1   3   3      562.16      608.94      9.70 o 
   2   3   3       11.49       17.59      1.38 o 
   3   3   3       49.13       50.24      2.40 o 
   4   3   3       49.91       53.87      3.52 o 
   5   3   3      175.52      181.96      8.90 o 
   6   3   3       19.22       36.71      7.07 o 
   7   3   3       41.35       54.01      8.64 o 
  -9   4   3      135.95      151.20     23.37 o 
  -8   4   3        7.92        0.52      5.49 o 
  -7   4   3       85.88       88.15      8.11 o 
  -6   4   3     1040.73     1004.67     31.82 o 
  -5   4   3      494.10      481.99     12.35 o 
  -4   4   3       34.18       38.27      2.56 o 
  -3   4   3      689.15      723.98     13.23 o 
  -2   4   3      119.34      132.40      3.29 o 
  -1   4   3      900.14      873.98     12.09 o 
   0   4   3       77.08       76.42      2.15 o 
   1   4   3      342.78      345.07      7.54 o 
   2   4   3     2197.50     2158.05     35.67 o 
   3   4   3      920.97      894.34     24.83 o 
   4   4   3       31.23       31.15      3.12 o 
   5   4   3       31.75       36.49      3.48 o 
   6   4   3       48.45       47.37      6.61 o 
   7   4   3      100.92       34.62     13.56 o 
  -8   5   3       85.03       91.37     14.28 o 
  -7   5   3        3.84        2.01      5.23 o 
  -6   5   3       99.11      109.26      8.00 o 
  -5   5   3     1490.53     1460.87     37.63 o 
  -4   5   3      576.34      547.36     13.43 o 
  -3   5   3      456.75      488.54     10.36 o 
  -2   5   3     2799.82     2879.26     46.19 o 
  -1   5   3     2339.49     2340.02     33.10 o 
   0   5   3      689.52      671.60     12.00 o 
   1   5   3      238.25      254.55      5.94 o 
   2   5   3      461.53      452.57     12.51 o 
   3   5   3     1032.70      983.23     28.35 o 
   4   5   3      250.45      268.61     15.87 o 
   5   5   3       62.63       80.83      9.78 o 
   6   5   3      121.49      145.99     14.43 o 
  -8   6   3      299.71      316.38     19.47 o 
  -7   6   3       17.96       14.14      6.23 o 
  -6   6   3      127.51      145.68      9.60 o 
  -5   6   3      859.81      851.77     23.96 o 
  -4   6   3     1116.19     1108.41     29.27 o 
  -3   6   3     2287.64     2317.98     47.63 o 
  -2   6   3      898.64      906.46     20.06 o 
  -1   6   3     1589.06     1625.17     38.77 o 
   0   6   3      618.43      598.51     15.39 o 
   1   6   3      142.99      127.28     16.38 o 
   2   6   3        2.85        1.44      5.48 o 
   3   6   3      297.39      266.88     15.29 o 
   4   6   3      245.33      267.17     16.16 o 
   5   6   3      150.24      167.50     10.08 o 
   6   6   3        4.47       15.00      9.52 o 
  -7   7   3      361.72      389.95     16.97 o 
  -6   7   3        4.87        8.44      5.71 o 
  -5   7   3       67.16       82.32     11.97 o 
  -4   7   3      264.54      277.08     10.57 o 
  -3   7   3     1002.35      969.62     38.47 o 
  -2   7   3      135.63      131.21      8.01 o 
  -1   7   3        1.62        3.55      3.29 o 
   0   7   3      442.21      442.67     15.68 o 
   1   7   3       53.35       59.15      7.79 o 
   2   7   3        5.30        7.21      6.06 o 
   3   7   3       29.03        9.23      6.64 o 
   4   7   3       21.81       24.24      8.37 o 
   5   7   3       94.88      133.08     14.14 o 
  -6   8   3      147.68      142.19     16.73 o 
  -5   8   3       34.78       37.46      6.42 o 
  -4   8   3       76.44       76.64     13.99 o 
  -3   8   3       15.06        9.24      3.96 o 
  -2   8   3       76.52       77.17      7.38 o 
  -1   8   3      101.22      111.01      6.54 o 
   0   8   3       15.10       18.18      5.77 o 
   1   8   3      124.99       42.70      7.79 o 
   2   8   3       81.73       26.54      7.79 o 
   3   8   3      124.82      128.97     11.83 o 
   4   8   3        0.75       -0.87      8.08 o 
  -5   9   3       23.96       25.84      6.82 o 
  -4   9   3      171.24      166.99      9.64 o 
  -3   9   3       55.51       71.50     12.69 o 
  -2   9   3        5.13        2.02      4.29 o 
  -1   9   3        8.79       15.15      8.94 o 
   0   9   3       79.18       86.84      8.94 o 
   1   9   3        3.48       -0.58      7.21 o 
   2   9   3       11.23        4.90      6.92 o 
  -2  10   3        1.17       -1.53      5.33 o 
  -1  10   3       16.58       12.52      5.91 o 
   0  10   3        3.58        1.08      5.85 o 
  -2 -10   4       85.14      109.64      9.23 o 
  -1 -10   4       51.48       59.43      6.35 o 
   0 -10   4       69.35       69.82      5.48 o 
   1 -10   4        2.62        5.77     11.25 o 
   2 -10   4       46.00       60.30     20.48 o 
   3 -10   4       22.26       29.81      4.23 o 
  -4  -9   4        4.29       -2.89      6.35 o 
  -3  -9   4        6.16        5.48      5.77 o 
  -2  -9   4       36.18       34.91      6.06 o 
  -1  -9   4       58.63       53.66      5.48 o 
   0  -9   4       19.74       27.12      3.46 o 
   1  -9   4       54.14       55.84     10.39 o 
   2  -9   4       17.19       31.26      8.82 o 
   3  -9   4      148.99      155.75     30.29 o 
   4  -9   4       23.44       26.61      5.48 o 
   5  -9   4        2.06        1.13      6.06 o 
  -5  -8   4        2.34        8.37      7.21 o 
  -4  -8   4        0.98       -2.02      5.77 o 
  -3  -8   4      220.59      238.60     13.56 o 
  -2  -8   4       11.69       12.98      4.62 o 
  -1  -8   4      112.66      115.12      6.92 o 
   0  -8   4        5.66        7.21     10.68 o 
   1  -8   4        0.18       -0.93      6.29 o 
   2  -8   4      146.96      152.37     13.32 o 
   3  -8   4      468.42      476.76     24.18 o 
   4  -8   4       16.42       16.97      4.42 o 
   5  -8   4      157.80      144.93      9.50 o 
   6  -8   4      267.52      255.33     20.34 o 
  -6  -7   4        9.96        8.37      8.37 o 
  -5  -7   4       57.46       65.49      9.81 o 
  -4  -7   4       42.08       43.85      6.92 o 
  -3  -7   4       10.49       15.00      5.19 o 
  -2  -7   4      624.22      658.10     26.25 o 
  -1  -7   4      601.14      633.39     26.84 o 
   0  -7   4       37.44       39.24     11.83 o 
   1  -7   4        0.41       -3.48      5.33 o 
   2  -7   4     1065.02     1092.09     23.29 o 
   3  -7   4     1465.06     1508.14     47.62 o 
   4  -7   4       90.37       88.31      6.92 o 
   5  -7   4       13.16       16.73      5.19 o 
   6  -7   4      386.40      362.11     20.05 o 
  -7  -6   4        1.22       -9.23      7.50 o 
  -6  -6   4       68.50       72.71     10.68 o 
  -5  -6   4      400.53      422.96     21.35 o 
  -4  -6   4        8.38        7.50      4.90 o 
  -3  -6   4      867.92      852.85     33.76 o 
  -2  -6   4      260.21      262.94      8.67 o 
  -1  -6   4     1623.87     1677.02     66.05 o 
   0  -6   4     1328.02     1503.16     79.92 o 
   1  -6   4      125.22      142.53     18.46 o 
   2  -6   4      141.35      159.28      4.71 o 
   3  -6   4      792.29      814.38     19.49 o 
   4  -6   4     1170.97     1157.83     45.43 o 
   5  -6   4      433.36      435.08     33.76 o 
   6  -6   4        3.35        3.41      5.62 o 
   7  -6   4       84.14       97.53     20.48 o 
  -8  -5   4       80.17       59.72     10.68 o 
  -7  -5   4      207.23      185.23     15.00 o 
  -6  -5   4        0.79        6.92      6.92 o 
  -5  -5   4      190.38      209.46     12.98 o 
  -4  -5   4      566.80      591.17     25.39 o 
  -3  -5   4     1976.34     2022.57     40.47 o 
  -2  -5   4      524.46      541.34     14.65 o 
  -1  -5   4        4.09        8.70      1.35 o 
   0  -5   4     3830.90     4257.55    121.52 o 
   1  -5   4     2856.33     3045.95     59.97 o 
   2  -5   4      197.90      218.50      4.50 o 
   3  -5   4       26.16       28.93      2.72 o 
   4  -5   4      506.11      530.87     16.02 o 
   5  -5   4      183.29      175.92     10.29 o 
   6  -5   4       71.18       66.06      7.86 o 
   7  -5   4       44.90       47.52      8.26 o 
  -8  -4   4      112.97      106.73     10.79 o 
  -7  -4   4      557.33      520.58     23.24 o 
  -6  -4   4      601.57      569.24     21.19 o 
  -5  -4   4      466.62      446.02     15.92 o 
  -4  -4   4     2039.87     2020.51     39.20 o 
  -3  -4   4     1433.73     1417.41     26.85 o 
  -2  -4   4      664.15      659.64     11.91 o 
  -1  -4   4      112.76      126.06      3.12 o 
   0  -4   4      670.45      686.93     15.58 o 
   1  -4   4     1743.49     1719.63     49.26 o 
   2  -4   4       30.52       23.61      1.20 o 
   3  -4   4       14.91       20.73      1.77 o 
   4  -4   4       42.55       41.77      3.24 o 
   5  -4   4      247.62      243.89     12.33 o 
   6  -4   4      473.54      426.22     38.08 o 
   7  -4   4        1.07       -7.25      5.79 o 
   8  -4   4        9.75        8.05      7.72 o 
  -9  -3   4       62.77       71.94     10.11 o 
  -8  -3   4       54.78       58.86      6.73 o 
  -7  -3   4      202.86      204.55      8.29 o 
  -6  -3   4      163.53      159.36      8.80 o 
  -5  -3   4      241.47      211.48      7.70 o 
  -4  -3   4      410.06      390.43      8.43 o 
  -3  -3   4      706.42      677.98     15.45 o 
  -2  -3   4     1240.34     1386.72     28.49 o 
  -1  -3   4      140.80      159.57      3.20 o 
   0  -3   4       20.05       19.45      0.89 o 
   1  -3   4      834.83      868.01     14.55 o 
   2  -3   4     1059.33     1067.58     17.71 o 
   3  -3   4       13.41        9.16      1.38 o 
   4  -3   4       57.77       56.46      3.50 o 
   5  -3   4      261.40      248.53      8.87 o 
   6  -3   4      205.94      184.74     11.64 o 
   7  -3   4       17.00       18.58      7.02 o 
   8  -3   4        1.51        0.97      6.68 o 
  -9  -2   4       61.73       82.25      8.27 o 
  -8  -2   4        1.20        2.68      4.19 o 
  -7  -2   4       21.61       29.84      4.70 o 
  -6  -2   4      400.01      403.66     11.85 o 
  -5  -2   4       97.68       99.02      3.44 o 
  -4  -2   4       74.55       78.71      2.37 o 
  -3  -2   4     2428.26     2591.65     38.88 o 
  -2  -2   4     1751.78     1883.03     30.05 o 
  -1  -2   4       37.46       32.14      1.17 o 
   0  -2   4      412.60      445.49      7.07 o 
   1  -2   4     1537.42     1565.31     23.46 o 
   2  -2   4     1882.14     2095.42     32.78 o 
   3  -2   4       18.38       20.94      1.54 o 
   4  -2   4      167.53      163.74      4.61 o 
   5  -2   4      887.14      887.28     18.91 o 
   6  -2   4        7.26        7.11      3.42 o 
   7  -2   4       32.37       33.73      5.90 o 
   8  -2   4      114.65      143.66     10.05 o 
  -9  -1   4       32.61       44.97      6.88 o 
  -8  -1   4        1.77        2.84      4.60 o 
  -7  -1   4      255.28      256.75      9.87 o 
  -6  -1   4     1022.60      987.42     17.64 o 
  -5  -1   4      335.82      343.82      6.53 o 
  -4  -1   4        6.86        9.68      1.21 o 
  -3  -1   4     1375.13     1408.59     18.17 o 
  -2  -1   4      148.72      138.21      2.80 o 
  -1  -1   4      870.71      944.70     16.59 o 
   0  -1   4     2699.41     2889.28     40.62 o 
   1  -1   4     2335.43     2459.97     36.39 o 
   2  -1   4      224.33      209.94      4.20 o 
   3  -1   4      718.34      719.84     10.70 o 
   4  -1   4       35.84       41.57      2.35 o 
   5  -1   4     2552.80     2564.44     53.96 o 
   6  -1   4      482.04      446.62     11.74 o 
   7  -1   4      130.68      135.71      7.87 o 
   8  -1   4        4.75        7.32      5.60 o 
  -9   0   4      134.48      146.46      9.54 o 
  -8   0   4       88.47       82.89      7.25 o 
  -7   0   4      128.16      128.28      6.69 o 
  -6   0   4      299.19      291.51      5.91 o 
  -5   0   4      201.82      182.07      4.26 o 
  -4   0   4        6.49        6.05      1.09 o 
  -3   0   4      345.38      332.63      4.92 o 
  -2   0   4     2217.95     2095.26     24.39 o 
  -1   0   4     7234.41     6815.29    139.79 o 
   0   0   4        3.60        5.74      0.89 o 
   1   0   4     2749.46     2895.73     42.41 o 
   2   0   4     1555.48     1380.43     21.19 o 
   3   0   4     1146.29     1100.36     16.30 o 
   4   0   4       40.55       33.42      1.87 o 
   5   0   4       27.37       26.09      2.76 o 
   6   0   4      514.49      522.74     17.17 o 
   7   0   4      461.72      510.38     22.85 o 
   8   0   4       84.94      101.09     10.51 o 
  -9   1   4      259.51      259.91     12.50 o 
  -8   1   4      102.22       99.78      9.58 o 
  -7   1   4        0.02       -3.50      2.43 o 
  -6   1   4     1095.76     1042.47     18.99 o 
  -5   1   4     3229.91     3077.72     44.91 o 
  -4   1   4      589.10      549.34      8.18 o 
  -3   1   4      125.96      120.22      2.58 o 
  -2   1   4     1423.92     1395.18     16.50 o 
  -1   1   4     4449.49     4312.41     50.99 o 
   0   1   4     4776.07     4818.78     60.74 o 
   1   1   4      458.86      478.29      7.19 o 
   2   1   4     1427.32     1467.36     21.52 o 
   3   1   4     2198.34     2040.22     33.44 o 
   4   1   4      161.71      146.10      4.88 o 
   5   1   4      417.08      382.19     16.99 o 
   6   1   4       63.22       85.62     10.39 o 
   7   1   4      156.54      162.33     11.99 o 
   8   1   4      142.52      177.11     16.30 o 
  -9   2   4      568.72      593.96     43.57 o 
  -8   2   4      269.59      270.95      9.76 o 
  -7   2   4      260.47      241.01      7.80 o 
  -6   2   4      418.82      419.54      9.53 o 
  -5   2   4     3484.06     3537.91     56.12 o 
  -4   2   4     3811.87     3742.55     51.75 o 
  -3   2   4     2194.46     2207.55     31.06 o 
  -2   2   4      828.31      879.72     11.68 o 
  -1   2   4     2819.67     2927.10     36.96 o 
   0   2   4      732.24      717.11     10.02 o 
   1   2   4      543.52      549.10      7.84 o 
   2   2   4       17.26       16.83      2.24 o 
   3   2   4      664.74      697.14     11.24 o 
   4   2   4      554.22      581.95     18.17 o 
   5   2   4       45.09       51.15      4.58 o 
   6   2   4       27.99       29.37     10.68 o 
   7   2   4       10.78       10.34      6.93 o 
  -9   3   4      208.19      229.23     13.92 o 
  -8   3   4     1027.60     1014.21     34.03 o 
  -7   3   4      758.96      726.69     21.69 o 
  -6   3   4       93.75       91.42      4.44 o 
  -5   3   4      328.62      322.14      8.31 o 
  -4   3   4     1375.94     1424.22     24.82 o 
  -3   3   4     1175.96     1181.18     18.82 o 
  -2   3   4      573.49      663.80     10.62 o 
  -1   3   4      578.61      582.86      8.47 o 
   0   3   4      648.88      661.71      9.87 o 
   1   3   4      754.00      753.67     11.39 o 
   2   3   4      599.64      619.36     10.30 o 
   3   3   4       11.23       10.13      1.79 o 
   4   3   4      568.09      578.23     18.37 o 
   5   3   4      385.25      389.76     21.57 o 
   6   3   4      130.94      137.89     12.98 o 
   7   3   4       85.19       87.22     49.05 o 
  -9   4   4       38.11       31.78      8.12 o 
  -8   4   4      217.12      225.18     15.15 o 
  -7   4   4      235.24      239.53     14.43 o 
  -6   4   4       55.39       63.91      8.94 o 
  -5   4   4       16.64       14.84      2.89 o 
  -4   4   4      383.76      381.34      8.22 o 
  -3   4   4     1094.45     1124.18     19.87 o 
  -2   4   4      240.79      225.36      4.73 o 
  -1   4   4        7.73       11.49      1.21 o 
   0   4   4      538.62      519.15     10.92 o 
   1   4   4      513.93      514.72     13.44 o 
   2   4   4       53.66       62.71      3.35 o 
   3   4   4       22.50       22.57      3.15 o 
   4   4   4       89.70       85.74      5.04 o 
   5   4   4      135.06      142.37      8.62 o 
   6   4   4        1.46       -0.48      6.08 o 
   7   4   4       91.31      102.71     44.72 o 
  -8   5   4       59.70       64.22      8.58 o 
  -7   5   4      413.74      417.68     17.43 o 
  -6   5   4        4.91       12.10      4.42 o 
  -5   5   4       40.81       39.43      4.68 o 
  -4   5   4      166.62      163.93      6.10 o 
  -3   5   4      100.15       99.43      4.57 o 
  -2   5   4      148.63      167.16      4.29 o 
  -1   5   4       92.31       92.90      3.09 o 
   0   5   4        9.11       15.79      1.99 o 
   1   5   4       39.16       36.44      4.24 o 
   2   5   4        2.34       -0.13      2.51 o 
   3   5   4      113.10      143.97     10.39 o 
   4   5   4      123.80       70.11      9.81 o 
   5   5   4       65.52       88.61      7.25 o 
   6   5   4        0.78       -4.65      6.60 o 
  -8   6   4       97.67      107.72     14.14 o 
  -7   6   4      318.89      314.12     14.84 o 
  -6   6   4       54.32       64.14      6.22 o 
  -5   6   4        1.51       -0.22      3.55 o 
  -4   6   4      297.13      295.22     10.72 o 
  -3   6   4       31.01       24.04      3.85 o 
  -2   6   4       10.00       13.59      2.69 o 
  -1   6   4       16.35       16.46      2.80 o 
   0   6   4       69.39       77.32      4.48 o 
   1   6   4      944.35      975.92     39.38 o 
   2   6   4      158.46      160.99     11.25 o 
   3   6   4        4.95        4.04      6.06 o 
   4   6   4      115.75       63.76     10.10 o 
   5   6   4      161.62      180.42     10.81 o 
  -7   7   4       68.14       81.03      8.91 o 
  -6   7   4      224.36      233.63     12.10 o 
  -5   7   4      139.08      133.95      7.83 o 
  -4   7   4      242.74      234.12      9.70 o 
  -3   7   4     1038.77     1025.82     27.91 o 
  -2   7   4      523.68      541.32     16.58 o 
  -1   7   4      308.47      292.07     10.70 o 
   0   7   4       13.27       15.08      7.79 o 
   1   7   4      371.82      374.78     18.46 o 
   3   7   4       90.46       57.13      8.94 o 
   4   7   4        0.04       -7.79      7.50 o 
  -6   8   4      296.64      308.98     14.76 o 
  -5   8   4      248.03      262.59     12.58 o 
  -4   8   4      227.58      220.59     15.06 o 
  -3   8   4      321.71      282.90     11.11 o 
  -2   8   4      572.86      585.59     18.79 o 
  -1   8   4      535.94      539.04     25.14 o 
   0   8   4       18.74       14.71      5.77 o 
   1   8   4        2.90        4.90      6.64 o 
   3   8   4      111.84       37.51      8.94 o 
  -5   9   4      125.53      140.73      9.54 o 
  -4   9   4      166.53      139.42      9.18 o 
  -3   9   4       82.85       76.95      7.30 o 
  -2   9   4        1.95        6.67      4.78 o 
  -1   9   4      265.11      261.43     15.44 o 
   0   9   4       72.62       71.66      9.81 o 
   1   9   4        2.91       10.39      7.79 o 
   2   9   4       10.41        0.87      7.50 o 
  -2 -10   5      143.09      153.20     10.68 o 
  -1 -10   5      321.02      356.89     16.16 o 
   0 -10   5      188.22      205.42      9.81 o 
   2 -10   5        4.23        5.19     16.16 o 
   3 -10   5      132.23      127.08      9.52 o 
  -4  -9   5      144.67      156.95     12.41 o 
  -3  -9   5      606.45      650.03     27.99 o 
  -2  -9   5       59.37       68.96      7.50 o 
  -1  -9   5      240.31      257.36     12.41 o 
   0  -9   5      313.15      350.55     14.14 o 
   1  -9   5      120.83      135.60     13.07 o 
   2  -9   5        1.01       -1.00      6.64 o 
   3  -9   5       10.45       11.38      3.65 o 
   4  -9   5      157.52      149.36      8.78 o 
  -5  -8   5       26.04       23.08      8.08 o 
  -4  -8   5       27.97       34.62      7.50 o 
  -3  -8   5      312.41      343.33     17.31 o 
  -2  -8   5       85.81       92.61      7.79 o 
  -1  -8   5       11.56        9.52      4.04 o 
   0  -8   5       25.13       32.75      3.34 o 
   1  -8   5      135.46      146.69     12.76 o 
   2  -8   5       10.12        9.13      5.91 o 
   3  -8   5       16.77       20.42      3.90 o 
   4  -8   5        3.47        2.49      3.91 o 
   5  -8   5       72.87       84.88      8.13 o 
  -6  -7   5       19.59       12.69      7.21 o 
  -5  -7   5        4.80       -0.87      6.35 o 
  -4  -7   5        2.72        7.50      5.48 o 
  -3  -7   5       10.97       14.14      5.48 o 
  -2  -7   5       34.90       45.59      5.48 o 
  -1  -7   5       22.56       29.37      2.63 o 
   0  -7   5       44.23       44.82      7.50 o 
   1  -7   5      221.36      238.73      8.03 o 
   2  -7   5       99.69      102.62      9.23 o 
   3  -7   5        8.58        6.95      3.33 o 
   4  -7   5        3.14        1.25      3.62 o 
   5  -7   5       16.42        8.06      5.14 o 
   6  -7   5        5.04        5.89      5.89 o 
  -7  -6   5       87.93       82.52     11.54 o 
  -6  -6   5       59.47       70.40     10.10 o 
  -5  -6   5       71.06       61.17      8.66 o 
  -4  -6   5      595.19      621.17     26.83 o 
  -3  -6   5      359.95      374.25     14.35 o 
  -2  -6   5       22.12       20.16      2.02 o 
  -1  -6   5       19.39       22.96      1.90 o 
   0  -6   5       18.23       12.35      1.80 o 
   1  -6   5      238.80      245.29      6.36 o 
   2  -6   5      158.53      165.36      7.01 o 
   3  -6   5        6.91        6.75      3.32 o 
   4  -6   5      330.28      330.13     15.29 o 
   5  -6   5      424.65      428.29     17.70 o 
   6  -6   5      100.39      110.29     11.54 o 
   7  -6   5        0.45        7.73      9.81 o 
  -8  -5   5      147.12      150.03     15.00 o 
  -7  -5   5       97.78       99.54     11.25 o 
  -5  -5   5      165.78      169.36     11.83 o 
  -4  -5   5      286.91      298.95     12.37 o 
  -3  -5   5     1965.03     1955.63     46.12 o 
  -2  -5   5      713.01      761.80     19.86 o 
  -1  -5   5        6.27        5.20      1.09 o 
   0  -5   5      646.14      632.15     13.13 o 
   1  -5   5     1757.46     1770.93     54.26 o 
   2  -5   5     1211.98     1257.70     26.68 o 
   3  -5   5       93.85      105.99      3.58 o 
   4  -5   5       61.32       75.56     10.24 o 
   5  -5   5      858.31      810.36     28.65 o 
   6  -5   5      588.71      560.10     36.35 o 
   7  -5   5       87.94       72.78     10.39 o 
  -8  -4   5       34.52       42.64      6.43 o 
  -7  -4   5      222.51      224.47     11.15 o 
  -6  -4   5      606.81      576.77     17.91 o 
  -5  -4   5       13.39       14.88      3.07 o 
  -4  -4   5      117.21      111.92      6.09 o 
  -3  -4   5      661.97      676.13     12.69 o 
  -2  -4   5     3627.04     3760.73     57.62 o 
  -1  -4   5     3159.57     3104.97     50.30 o 
   0  -4   5      321.79      360.94      5.72 o 
   1  -4   5     1318.66     1349.24     31.29 o 
   2  -4   5     2106.37     2191.50     34.98 o 
   3  -4   5     1640.54     1619.38     29.75 o 
   4  -4   5      702.31      679.34     18.34 o 
   5  -4   5       70.66       81.54     16.73 o 
   6  -4   5      302.40      285.48     14.83 o 
   7  -4   5      506.83      478.31     47.17 o 
  -9  -3   5      147.45      144.18     10.06 o 
  -8  -3   5      102.23      105.27      8.02 o 
  -7  -3   5       25.02       34.17      4.50 o 
  -6  -3   5     1502.53     1476.58     34.34 o 
  -5  -3   5     1060.03      996.70     21.90 o 
  -4  -3   5      401.40      388.53      6.86 o 
  -3  -3   5       23.12       25.91      1.61 o 
  -2  -3   5      223.65      186.59      3.92 o 
  -1  -3   5     5474.17     5650.27    101.95 o 
   0  -3   5     3763.48     3767.53     55.26 o 
   1  -3   5       36.30       38.09      1.59 o 
   2  -3   5      564.67      492.56     10.56 o 
   3  -3   5     1726.93     1730.06     29.67 o 
   4  -3   5      273.83      279.63     10.34 o 
   5  -3   5        5.03        9.36      4.31 o 
   6  -3   5      131.32      123.29     10.18 o 
   7  -3   5      507.96      454.16     30.01 o 
  -9  -2   5      133.03      139.43      9.65 o 
  -8  -2   5      443.72      416.89     14.30 o 
  -7  -2   5      552.06      514.66     14.86 o 
  -6  -2   5        9.96        9.41      3.07 o 
  -5  -2   5     3015.64     2935.90     44.45 o 
  -4  -2   5     1086.29     1020.82     14.23 o 
  -3  -2   5        0.98        4.94      0.80 o 
  -2  -2   5       51.13       38.22      1.36 o 
  -1  -2   5      212.82      146.75      3.98 o 
   0  -2   5      879.82      793.08     16.56 o 
   1  -2   5       11.78       18.15      1.10 o 
   2  -2   5      405.30      491.14      7.94 o 
   3  -2   5      558.70      542.38     10.43 o 
   4  -2   5      353.57      367.30     14.25 o 
   5  -2   5      298.03      288.01      9.14 o 
   6  -2   5       29.71       37.81      5.46 o 
   7  -2   5       50.93       61.51      8.56 o 
   8  -2   5       41.94       41.04      9.83 o 
  -9  -1   5      125.56      133.21      9.44 o 
  -8  -1   5      403.04      373.77     15.24 o 
  -7  -1   5      123.67      119.88      6.83 o 
  -6  -1   5       73.90       82.23      3.39 o 
  -5  -1   5      471.78      472.55      7.77 o 
  -4  -1   5      721.89      681.58      9.65 o 
  -3  -1   5     1097.82     1111.05     14.64 o 
  -2  -1   5      406.87      441.96      5.98 o 
  -1  -1   5      259.77      218.06      3.92 o 
   0  -1   5       81.45      109.17      2.20 o 
   1  -1   5      882.25      953.23     14.87 o 
   2  -1   5      482.73      491.14      9.20 o 
   3  -1   5      231.82      237.36      4.65 o 
   4  -1   5      215.99      231.28      6.10 o 
   5  -1   5      493.67      495.32     11.03 o 
   6  -1   5        1.30        0.53      3.39 o 
   7  -1   5       86.73       99.79      7.86 o 
   8  -1   5       14.26       19.33     10.68 o 
  -9   0   5       61.40       73.61      7.70 o 
  -8   0   5      208.55      205.65     10.54 o 
  -7   0   5      196.08      210.46      8.74 o 
  -6   0   5       23.54       24.77      2.25 o 
  -5   0   5      284.71      284.14      5.39 o 
  -4   0   5      823.20      820.17     11.36 o 
  -3   0   5     2284.56     2415.25     29.69 o 
  -2   0   5      265.86      264.77      3.81 o 
  -1   0   5     1129.78     1191.57     14.66 o 
   0   0   5      755.79      780.51     10.17 o 
   1   0   5     3542.02     3863.96     48.74 o 
   2   0   5      209.53      206.58      4.34 o 
   3   0   5      338.50      331.01      6.48 o 
   4   0   5      379.03      365.85      8.90 o 
   5   0   5        4.21        7.64      2.81 o 
   6   0   5        3.10        5.04      4.72 o 
   7   0   5      266.97      311.41     16.63 o 
  -9   1   5       50.88       63.63      7.12 o 
  -8   1   5      457.17      447.96     17.02 o 
  -7   1   5     1191.92     1182.07     23.05 o 
  -6   1   5        3.50        4.63      1.98 o 
  -5   1   5      485.96      469.63      7.48 o 
  -4   1   5      487.83      465.87      6.99 o 
  -3   1   5      170.13      148.70      3.05 o 
  -2   1   5       52.31       42.23      1.36 o 
  -1   1   5      661.44      698.29      9.24 o 
   0   1   5     1151.71     1133.88     14.48 o 
   1   1   5     1789.23     1830.31     24.76 o 
   2   1   5      199.88      212.97      4.75 o 
   3   1   5      197.24      211.65      5.68 o 
   4   1   5     3041.55     3062.88     42.57 o 
   5   1   5      389.21      344.40     34.62 o 
   6   1   5       28.98       18.02      5.60 o 
   7   1   5       64.59       97.95     10.59 o 
  -9   2   5        0.67        0.74      7.20 o 
  -8   2   5      220.79      214.14      8.66 o 
  -7   2   5      339.80      332.90      8.65 o 
  -6   2   5       15.66       18.66      2.53 o 
  -5   2   5       35.37       48.02      2.63 o 
  -4   2   5     1097.82     1095.09     15.49 o 
  -3   2   5     1557.53     1299.59     16.95 o 
  -2   2   5      445.40      394.29      5.68 o 
  -1   2   5       27.59       51.21      1.67 o 
   0   2   5     2094.97     2115.41     28.27 o 
   1   2   5     2599.19     2525.91     36.20 o 
   2   2   5     1619.90     1617.33     23.81 o 
   3   2   5       18.53       22.04      2.09 o 
   4   2   5      302.40      320.05     14.90 o 
   5   2   5      965.38      948.45    144.40 o 
   6   2   5      366.87      431.62     27.99 o 
   7   2   5        0.08        1.27      7.14 o 
  -9   3   5       11.29       10.63      5.86 o 
  -8   3   5      100.16      109.87      7.87 o 
  -7   3   5      409.32      417.96     12.86 o 
  -6   3   5      603.23      549.38     13.04 o 
  -5   3   5      327.74      288.37      7.87 o 
  -4   3   5      665.21      648.83     12.43 o 
  -3   3   5     1992.71     1902.33     27.37 o 
  -2   3   5     2127.43     2028.57     27.89 o 
  -1   3   5      843.07      843.34     11.28 o 
   0   3   5      130.56      111.39      2.56 o 
   1   3   5     1363.93     1367.80     19.39 o 
   2   3   5     1448.20     1481.36     27.93 o 
   3   3   5        7.07        5.20      2.23 o 
   4   3   5      145.38      136.62      5.56 o 
   5   3   5      385.57      437.56     20.02 o 
   7   3   5        7.87        8.49      7.62 o 
  -9   4   5       88.80       96.12     10.35 o 
  -8   4   5       35.04       51.05      8.80 o 
  -7   4   5      380.27      385.92     14.06 o 
  -6   4   5     1172.42     1138.54     30.63 o 
  -5   4   5     1052.70     1013.92     22.89 o 
  -4   4   5      514.77      503.65     12.73 o 
  -3   4   5      145.32      133.71      4.12 o 
  -2   4   5     1808.97     1835.19     31.49 o 
  -1   4   5      595.96      616.47     10.29 o 
   0   4   5       99.65      107.41      3.21 o 
   1   4   5      286.37      293.79      9.43 o 
   2   4   5      383.22      407.51      9.76 o 
   3   4   5      160.33      163.15      5.60 o 
   4   4   5       14.90       16.39      3.71 o 
   5   4   5       30.44       35.29      4.60 o 
   6   4   5        1.90        2.48      6.46 o 
  -8   5   5      144.97      158.48     11.83 o 
  -7   5   5       11.62        9.49      5.04 o 
  -6   5   5      313.38      321.30     12.11 o 
  -5   5   5      502.31      494.80     15.68 o 
  -4   5   5      436.58      399.80     10.89 o 
  -3   5   5       74.01       81.10      5.26 o 
  -2   5   5      131.30      125.80      5.17 o 
  -1   5   5      949.29     1019.27     25.04 o 
   0   5   5      699.26      689.80     17.83 o 
   1   5   5        0.48        3.20      2.68 o 
   2   5   5        3.28       -0.54      2.89 o 
   3   5   5      293.11      320.90     15.00 o 
   4   5   5       65.79       62.63      7.58 o 
   5   5   5       13.71       15.73      5.48 o 
   6   5   5        3.99       -1.73     14.43 o 
  -8   6   5      111.85      122.60     20.20 o 
  -7   6   5       32.25       38.90      7.42 o 
  -6   6   5       44.18       41.57      5.57 o 
  -5   6   5      434.74      423.86     18.78 o 
  -4   6   5      371.16      362.55     14.25 o 
  -3   6   5        0.59        2.67      3.49 o 
  -2   6   5       31.61       30.36      4.91 o 
  -1   6   5      531.97      511.23     15.82 o 
   0   6   5      263.46      271.82     15.15 o 
   1   6   5       26.12       26.50      4.85 o 
   2   6   5        8.78        8.08      6.35 o 
   3   6   5      179.24      165.90     12.69 o 
   4   6   5        1.87        4.33      8.08 o 
   5   6   5       11.57       12.85      6.00 o 
  -7   7   5        2.66        2.07      6.79 o 
  -6   7   5        4.63        1.14      4.94 o 
  -5   7   5      198.22      187.81      9.33 o 
  -4   7   5       76.23       68.27      8.46 o 
  -3   7   5       81.37       90.77      6.40 o 
  -2   7   5      148.86      150.91      7.82 o 
  -1   7   5      108.72      116.49      6.72 o 
   0   7   5       53.89       43.43     11.11 o 
   1   7   5        7.48       12.12      6.92 o 
   2   7   5       68.07       34.04      8.66 o 
   3   7   5       90.12       65.20      9.81 o 
   4   7   5        1.03       -5.77      8.08 o 
  -6   8   5        6.95        5.24      6.05 o 
  -5   8   5       84.57       61.22      6.65 o 
  -4   8   5       77.96       63.72      6.09 o 
  -3   8   5       19.90       20.93      5.18 o 
  -2   8   5      104.25      103.80      6.97 o 
  -1   8   5      217.11      218.21      9.76 o 
   0   8   5      272.37      277.53     16.59 o 
   1   8   5        3.03        8.66      7.79 o 
   2   8   5       69.35       19.04      8.37 o 
   3   8   5       62.30       38.08      9.81 o 
  -4   9   5      216.01      212.98     10.42 o 
  -3   9   5      156.65      177.36      9.47 o 
  -2   9   5       10.14        9.29      5.09 o 
  -1   9   5       87.24       64.36     15.00 o 
   0   9   5      308.29      283.32     27.12 o 
   1   9   5       39.78       -0.87      8.08 o 
  -2 -10   6        0.91        2.02      5.48 o 
  -1 -10   6        2.57        2.89      4.62 o 
   0 -10   6       65.94       57.13      5.48 o 
   2 -10   6        4.92        3.54      3.75 o 
  -4  -9   6       82.66       68.38      8.94 o 
  -3  -9   6      162.48      163.30     11.54 o 
  -2  -9   6        7.55       11.83      5.48 o 
  -1  -9   6        8.77        9.52      4.62 o 
   0  -9   6       70.29       61.17      5.48 o 
   1  -9   6      337.09      377.09     35.49 o 
   2  -9   6      655.05      699.35     23.53 o 
   3  -9   6       15.59       11.93      5.19 o 
   4  -9   6        2.73        0.31      4.18 o 
  -5  -8   6       69.66       50.49      8.08 o 
  -4  -8   6       12.70       10.96      6.06 o 
  -3  -8   6      443.45      464.80     21.06 o 
  -2  -8   6      763.59      800.92     31.74 o 
  -1  -8   6      258.43      262.26     12.41 o 
   0  -8   6       46.97       44.74      4.47 o 
   1  -8   6       32.71       16.74     10.24 o 
   2  -8   6      194.58      214.45     23.23 o 
   3  -8   6      561.81      588.85     21.03 o 
   4  -8   6      133.49      135.73     11.40 o 
   5  -8   6      159.72      140.02     15.00 o 
  -6  -7   6      186.65      175.42     13.85 o 
  -4  -7   6      519.63      532.31     24.24 o 
  -3  -7   6        0.64        3.46      4.62 o 
  -2  -7   6      454.22      469.41     19.91 o 
  -1  -7   6     1220.36     1183.69     28.23 o 
   0  -7   6      423.70      414.46     40.82 o 
   1  -7   6       98.19      112.31     10.41 o 
   2  -7   6       24.79       28.42      3.88 o 
   3  -7   6      686.81      700.56     42.56 o 
   4  -7   6      159.94      158.74      9.42 o 
   5  -7   6        0.43       -3.70      4.66 o 
   6  -7   6      132.77      129.77     11.54 o 
  -7  -6   6       34.07       21.35      8.66 o 
  -6  -6   6       12.54       23.66      7.79 o 
  -5  -6   6      308.22      290.82     16.45 o 
  -4  -6   6      247.91      255.34     14.14 o 
  -3  -6   6        0.45       11.33      3.78 o 
  -2  -6   6       51.46       47.23      4.75 o 
  -1  -6   6      208.51      222.43      6.91 o 
   0  -6   6      196.16      196.25      7.54 o 
   1  -6   6        0.59       -2.15      2.41 o 
   2  -6   6       57.07       61.88      3.58 o 
   3  -6   6      365.03      346.68     17.60 o 
   4  -6   6      228.88      225.22     11.38 o 
   5  -6   6      192.82      182.08     10.84 o 
   6  -6   6       25.98       32.54      7.36 o 
  -8  -5   6       40.95       35.49      7.60 o 
  -7  -5   6        9.45        4.01      5.40 o 
  -6  -5   6        0.78       -4.00      4.71 o 
  -5  -5   6      119.00      132.14     10.68 o 
  -4  -5   6      103.66      110.50      9.09 o 
  -3  -5   6       19.02       19.10      4.01 o 
  -2  -5   6        1.38        2.21      1.62 o 
  -1  -5   6      164.47      174.91      4.79 o 
   0  -5   6       35.87       31.93      3.53 o 
   1  -5   6      596.24      615.64     12.79 o 
   2  -5   6       24.39       33.94      2.17 o 
   3  -5   6      228.09      234.84     10.82 o 
   4  -5   6      165.43      164.74     23.08 o 
   5  -5   6       40.18       47.71      6.78 o 
   6  -5   6      179.11      172.03     11.78 o 
   7  -5   6      141.86      148.94     26.69 o 
  -8  -4   6       36.52       41.10      8.26 o 
  -7  -4   6       56.28       57.22      6.20 o 
  -6  -4   6        5.42        3.32      3.80 o 
  -5  -4   6      587.89      578.19     16.99 o 
  -4  -4   6       45.15       48.08      3.85 o 
  -3  -4   6      256.38      257.94      6.06 o 
  -2  -4   6      208.00      232.25      6.14 o 
  -1  -4   6      275.94      234.76      4.70 o 
   0  -4   6      142.38      146.34      2.99 o 
   1  -4   6       54.71       58.20      1.97 o 
   2  -4   6      205.60      226.68      5.42 o 
   3  -4   6      689.42      719.40     16.91 o 
   4  -4   6      634.41      619.72     41.83 o 
   5  -4   6        5.87        6.71      5.21 o 
   6  -4   6       83.37      114.07     30.58 o 
   7  -4   6      377.78      382.62     35.49 o 
  -9  -3   6      215.27      246.85     12.69 o 
  -8  -3   6      158.07      143.26      9.17 o 
  -7  -3   6      105.31      106.97      6.12 o 
  -6  -3   6       28.03       23.66      3.38 o 
  -5  -3   6      313.73      291.85      8.28 o 
  -4  -3   6      990.89      940.01     16.25 o 
  -3  -3   6      450.01      468.95      8.07 o 
  -2  -3   6       11.60       13.06      1.34 o 
  -1  -3   6      346.21      341.60      5.93 o 
   0  -3   6     2797.71     2922.45     43.06 o 
   1  -3   6     1321.68     1328.10     20.23 o 
   2  -3   6        8.81       17.39      1.70 o 
   3  -3   6      865.30      864.57     22.21 o 
   4  -3   6     1568.43     1527.89     37.33 o 
   5  -3   6      500.21      462.28     19.19 o 
   6  -3   6       45.62       40.17      7.66 o 
   7  -3   6       43.50       38.62      8.94 o 
  -9  -2   6       50.67       55.32      7.35 o 
  -8  -2   6      393.93      377.24     13.60 o 
  -7  -2   6      608.72      573.06     14.65 o 
  -6  -2   6       52.21       40.12      3.71 o 
  -5  -2   6       10.05       13.60      1.90 o 
  -4  -2   6     1199.57     1211.94     16.68 o 
  -3  -2   6     3455.86     3539.40     49.27 o 
  -2  -2   6     3678.61     3694.39     49.73 o 
  -1  -2   6      373.95      449.43      9.56 o 
   0  -2   6     2631.00     2661.42     43.01 o 
   1  -2   6     6157.84     6234.56     94.53 o 
   2  -2   6     2969.94     2961.53     44.14 o 
   3  -2   6        2.61        2.01      1.39 o 
   4  -2   6      277.11      286.31      8.80 o 
   5  -2   6      421.03      415.91     14.69 o 
   6  -2   6      441.92      389.21     20.61 o 
   7  -2   6        6.14        7.13      5.24 o 
  -9  -1   6       17.16       13.11      5.55 o 
  -8  -1   6      248.69      231.84     11.62 o 
  -7  -1   6     1476.43     1395.31     41.91 o 
  -6  -1   6      972.47      961.02     19.83 o 
  -5  -1   6      151.64      161.55      3.62 o 
  -4  -1   6      288.56      254.75      4.55 o 
  -3  -1   6     1946.54     1871.52     23.96 o 
  -2  -1   6     5593.76     5735.69     69.47 o 
  -1  -1   6     1436.69     1498.53     20.08 o 
   0  -1   6       57.90       66.75      1.91 o 
   1  -1   6     3412.26     3279.46     46.33 o 
   2  -1   6     3433.61     3445.68     53.45 o 
   3  -1   6       64.91       69.20      5.50 o 
   4  -1   6       86.48       89.54      4.77 o 
   5  -1   6      635.92      622.26     22.74 o 
   6  -1   6      378.30      383.78     12.60 o 
   7  -1   6       53.73       55.92      8.15 o 
  -9   0   6       92.16       97.39      9.29 o 
  -8   0   6       45.00       43.12      6.19 o 
  -7   0   6       18.32       16.21      3.84 o 
  -6   0   6     1672.13     1687.92     26.93 o 
  -5   0   6      862.50      828.99     11.79 o 
  -4   0   6       57.80       56.72      2.04 o 
  -3   0   6     1353.57     1382.47     17.19 o 
  -2   0   6      974.21      944.05     11.99 o 
  -1   0   6      698.06      713.64      9.57 o 
   0   0   6      117.04      139.13      2.76 o 
   1   0   6      101.38       91.08      2.42 o 
   2   0   6      262.80      245.40      4.76 o 
   3   0   6      380.93      388.76      7.74 o 
   4   0   6      164.36      156.54     10.04 o 
   5   0   6      305.71      292.73      9.71 o 
   6   0   6       30.17       34.12      6.27 o 
   7   0   6       52.16       60.64      8.87 o 
  -9   1   6      221.51      226.74     21.84 o 
  -8   1   6       30.81       33.98      5.72 o 
  -7   1   6        2.77        5.97      2.59 o 
  -6   1   6       87.69       96.97      3.91 o 
  -5   1   6      426.57      448.83      7.87 o 
  -4   1   6      761.74      753.07     10.98 o 
  -3   1   6      508.87      564.26      7.95 o 
  -2   1   6      204.99      211.34      3.78 o 
  -1   1   6      729.68      700.31      9.46 o 
   0   1   6       27.10       20.08      1.25 o 
   1   1   6      214.23      236.53      4.40 o 
   2   1   6      115.96      116.69      3.46 o 
   3   1   6       81.90       89.49      3.69 o 
   4   1   6      196.98      183.31      7.95 o 
   5   1   6       16.47       16.44      5.20 o 
   6   1   6       65.90       83.45     13.85 o 
   7   1   6        1.53        2.42      7.11 o 
  -9   2   6      187.76      190.08     10.32 o 
  -8   2   6       65.84       76.34      5.21 o 
  -7   2   6       45.48       47.51      3.62 o 
  -6   2   6      160.83      160.76      5.41 o 
  -5   2   6      873.75      891.54     17.48 o 
  -4   2   6      394.91      405.78      6.83 o 
  -3   2   6       57.27       62.23      2.15 o 
  -2   2   6      152.12      129.07      2.73 o 
  -1   2   6     1340.89     1369.62     17.53 o 
   0   2   6     1026.86     1136.52     14.76 o 
   1   2   6      877.67      950.69     13.20 o 
   2   2   6      764.09      777.27     12.46 o 
   3   2   6       27.88       27.59      2.45 o 
   4   2   6      357.32      349.56     14.99 o 
   5   2   6       81.73       79.20     23.29 o 
   6   2   6      162.24      195.61     17.89 o 
   7   2   6       18.83       18.40     14.57 o 
  -9   3   6      300.48      294.79     13.27 o 
  -8   3   6      359.75      361.39     12.42 o 
  -7   3   6       46.26       44.03      4.95 o 
  -6   3   6      282.07      266.39      8.07 o 
  -5   3   6     1076.49     1017.83     21.24 o 
  -4   3   6       47.35       41.12      1.92 o 
  -3   3   6       17.01       17.23      1.30 o 
  -2   3   6      816.59      853.57     12.14 o 
  -1   3   6      528.56      498.23      7.16 o 
   0   3   6      403.33      350.36      7.50 o 
   1   3   6        0.26        0.74      1.31 o 
   2   3   6      258.00      231.57      8.80 o 
   3   3   6     1679.28     1662.75     60.71 o 
   4   3   6       62.01       65.71      5.38 o 
   5   3   6       58.53       25.97     13.85 o 
   6   3   6       36.48       37.09     29.28 o 
  -8   4   6       59.26       52.97      6.63 o 
  -7   4   6        5.73        4.41      4.61 o 
  -6   4   6       35.03       36.00      5.00 o 
  -5   4   6      774.37      755.30     28.98 o 
  -4   4   6     1061.29      956.88     21.71 o 
  -3   4   6      219.04      199.37      6.02 o 
  -2   4   6      400.69      367.80      8.05 o 
  -1   4   6     1899.32     1910.62     28.83 o 
   0   4   6      930.27      922.00     19.34 o 
   1   4   6      178.89      181.41      5.14 o 
   2   4   6        8.47        8.90      2.33 o 
   3   4   6      401.02      412.15     10.55 o 
   4   4   6      750.20      730.55     35.30 o 
   5   4   6       86.63       87.81     12.01 o 
   6   4   6        5.93       -4.15      8.80 o 
  -8   5   6      189.74      188.69     12.49 o 
  -7   5   6      155.00      155.81      9.17 o 
  -6   5   6        1.80        0.07      4.16 o 
  -5   5   6      604.02      578.72     19.85 o 
  -4   5   6     1423.27     1390.07     36.42 o 
  -3   5   6     1253.51     1248.14     27.51 o 
  -2   5   6       87.22       93.87      4.78 o 
  -1   5   6     1202.71     1192.65     26.20 o 
   0   5   6     1054.64     1042.34     25.98 o 
   1   5   6      165.57      150.78     11.11 o 
   2   5   6        5.52        6.15      4.97 o 
   3   5   6       29.29       27.04      5.87 o 
   4   5   6      125.49      140.28     10.78 o 
   5   5   6      119.96      163.70     10.79 o 
  -7   6   6      617.16      637.22     20.70 o 
  -6   6   6      112.50      123.60      7.98 o 
  -5   6   6       16.12       12.71      4.44 o 
  -4   6   6      114.88      118.31     10.89 o 
  -3   6   6      531.23      544.34     23.01 o 
  -2   6   6      165.20      172.17      8.25 o 
  -1   6   6       61.73       52.46      5.50 o 
   0   6   6      181.56      175.89      9.48 o 
   1   6   6      282.95      299.66     13.28 o 
   2   6   6       31.15       38.08      7.79 o 
   3   6   6       10.58       18.75      7.21 o 
   4   6   6        0.83        4.90      7.50 o 
  -7   7   6      286.26      289.80     13.05 o 
  -6   7   6      230.57      258.66     11.67 o 
  -5   7   6       19.70       18.64      5.07 o 
  -4   7   6      115.85      109.00      7.83 o 
  -3   7   6      112.86      100.03      6.89 o 
  -2   7   6       91.57       97.75      7.19 o 
  -1   7   6       87.53       85.84      6.90 o 
   0   7   6       22.11       19.98      4.65 o 
   1   7   6       19.32        4.04      7.79 o 
   2   7   6       73.47       33.18      8.66 o 
   3   7   6        3.94        8.08      8.08 o 
  -5   8   6      140.98      128.81      8.74 o 
  -4   8   6       22.65       13.15      5.30 o 
  -3   8   6       41.88       46.83      6.01 o 
  -2   8   6       26.28       24.07      5.58 o 
  -1   8   6        8.83       13.98      5.24 o 
   0   8   6       31.98       27.89      6.55 o 
   1   8   6       12.99        7.21      8.08 o 
   2   8   6       20.66       -0.58      8.08 o 
  -3   9   6       64.52       56.82      6.80 o 
  -2   9   6        5.50        6.89      5.32 o 
  -1   9   6       59.64       50.74      7.86 o 
   0   9   6       17.17        8.11      6.60 o 
  -2 -10   7       13.64        5.19      6.06 o 
  -1 -10   7        1.71        1.73      4.90 o 
   0 -10   7      131.31      122.33      8.08 o 
   1 -10   7       16.60        1.44      3.17 o 
  -4  -9   7        7.86       -1.44      6.06 o 
  -3  -9   7        2.54       -2.02      5.48 o 
  -2  -9   7        4.57        2.89      5.19 o 
  -1  -9   7       30.85       29.72      5.48 o 
   0  -9   7       71.78       66.36      6.35 o 
   1  -9   7        3.28        0.55      3.38 o 
   2  -9   7       13.56       15.04      3.93 o 
   3  -9   7      249.77      227.19     25.68 o 
  -5  -8   7       55.29       56.26      9.81 o 
  -4  -8   7       16.24       13.85      6.64 o 
  -3  -8   7        0.86        6.35      5.19 o 
  -2  -8   7        3.23        4.90      4.90 o 
  -1  -8   7      272.96      259.66     12.41 o 
   0  -8   7       62.82       67.72      6.64 o 
   1  -8   7       15.08        6.52      9.67 o 
   2  -8   7      158.55      156.34      8.20 o 
   3  -8   7      388.27      391.62     15.89 o 
   4  -8   7      420.26      393.56     16.69 o 
   5  -8   7       21.29       30.28      6.32 o 
  -6  -7   7       16.91       23.95      8.37 o 
  -5  -7   7       89.30      122.33     11.83 o 
  -4  -7   7       84.96       97.52      9.23 o 
  -3  -7   7        5.20        5.77      4.33 o 
  -2  -7   7        2.03        2.60      4.04 o 
  -1  -7   7      675.33      646.27     25.68 o 
   0  -7   7      979.77     1031.73     80.78 o 
   1  -7   7      917.55     1087.99     66.94 o 
   2  -7   7      128.28      121.44      7.11 o 
   3  -7   7      231.70      250.36     11.74 o 
   4  -7   7      157.52      165.24      9.70 o 
   5  -7   7       41.98       49.52      7.25 o 
  -7  -6   7      222.70      249.28     17.89 o 
  -6  -6   7       33.95       33.18      8.37 o 
  -5  -6   7      118.49      120.60     10.96 o 
  -4  -6   7      354.98      339.58     17.31 o 
  -3  -6   7     1285.64     1223.63     41.26 o 
  -2  -6   7      558.43      574.91     40.82 o 
  -1  -6   7       39.88       48.84      3.38 o 
   0  -6   7      327.59      310.80      7.55 o 
   1  -6   7     1070.58     1109.80     36.00 o 
   2  -6   7      469.60      496.34     24.09 o 
   3  -6   7       20.47       20.57      4.40 o 
   4  -6   7      344.14      322.82     14.43 o 
   5  -6   7      169.90      165.49     10.64 o 
   6  -6   7       69.82       88.11      9.69 o 
  -8  -5   7       20.80       16.07      7.27 o 
  -7  -5   7      498.71      492.91     20.03 o 
  -6  -5   7      386.39      374.22     16.08 o 
  -5  -5   7      306.45      284.26     12.82 o 
  -4  -5   7       41.49       37.63      5.39 o 
  -3  -5   7     1708.39     1627.06     46.13 o 
  -2  -5   7     1680.29     1678.55     39.25 o 
  -1  -5   7      527.46      515.05     11.46 o 
   0  -5   7      120.46      123.59      3.47 o 
   1  -5   7      614.68      610.29     13.46 o 
   2  -5   7      903.14      912.96     23.08 o 
   3  -5   7        4.65        7.38      3.84 o 
   4  -5   7       94.96       94.11     11.25 o 
   5  -5   7      181.99      188.74     11.56 o 
   6  -5   7      126.84      129.55     16.73 o 
  -8  -4   7       38.44       35.94      6.28 o 
  -7  -4   7      113.44      121.28      9.00 o 
  -6  -4   7      398.30      370.89     21.46 o 
  -5  -4   7      975.61      922.07     25.93 o 
  -4  -4   7        2.74        0.79      2.93 o 
  -3  -4   7      370.07      348.23      9.50 o 
  -2  -4   7      420.63      391.28      9.27 o 
  -1  -4   7      225.40      223.69      6.66 o 
   0  -4   7       77.95       73.90      2.82 o 
   1  -4   7      358.11      358.22      7.55 o 
   2  -4   7      630.28      668.39     15.77 o 
   3  -4   7      301.10      304.64     14.86 o 
   4  -4   7      220.29      206.48     11.22 o 
   5  -4   7       14.30       14.65      5.81 o 
   6  -4   7       72.41       72.72      9.24 o 
   7  -4   7        4.27       -2.22      6.62 o 
  -8  -3   7        1.44        4.87      4.93 o 
  -7  -3   7       29.42       40.13      4.74 o 
  -6  -3   7       54.14       61.88      4.34 o 
  -5  -3   7       35.91       41.22      3.43 o 
  -4  -3   7       71.77       83.89      4.29 o 
  -3  -3   7      247.91      223.47      5.22 o 
  -2  -3   7     1103.51     1150.06     25.55 o 
  -1  -3   7      135.74      155.78      3.49 o 
   0  -3   7      103.04      112.60      3.45 o 
   1  -3   7       12.85       18.88      2.28 o 
   2  -3   7      388.16      390.67      7.94 o 
   3  -3   7       61.82       60.80      4.45 o 
   4  -3   7       12.24       10.92      4.79 o 
   5  -3   7      271.36      262.98     13.80 o 
   6  -3   7      198.74      191.69     12.90 o 
   7  -3   7        4.78       -0.85      7.31 o 
  -9  -2   7       82.78       91.99      9.60 o 
  -8  -2   7        1.83        2.95      4.40 o 
  -7  -2   7        3.19        9.01      3.36 o 
  -6  -2   7      593.97      618.21     14.10 o 
  -5  -2   7       27.38       30.33      2.65 o 
  -4  -2   7       69.74       71.71      2.84 o 
  -3  -2   7      463.66      520.88      8.56 o 
  -2  -2   7     1060.65     1064.08     14.77 o 
  -1  -2   7      453.60      455.71      7.14 o 
   0  -2   7       28.32       32.59      2.28 o 
   1  -2   7     2594.91     2657.74     39.81 o 
   2  -2   7     1015.00     1089.21     19.01 o 
   3  -2   7       15.12       16.71      2.77 o 
   4  -2   7       21.99       27.82      3.56 o 
   5  -2   7      343.87      359.02     14.58 o 
   6  -2   7      394.61      419.87     17.32 o 
   7  -2   7      138.01      153.49     15.58 o 
  -9  -1   7      113.22      116.13      9.19 o 
  -8  -1   7       58.61       53.95      6.72 o 
  -7  -1   7        9.85       11.78      4.01 o 
  -6  -1   7      718.85      688.71     14.19 o 
  -5  -1   7     1107.81     1056.64     16.19 o 
  -4  -1   7       20.76       24.29      1.62 o 
  -3  -1   7     1009.55     1065.08     13.60 o 
  -2  -1   7      310.35      293.00      4.54 o 
  -1  -1   7     1555.24     1611.76     20.38 o 
   0  -1   7      784.85      777.27     10.63 o 
   1  -1   7     1568.90     1828.52     25.79 o 
   2  -1   7     1299.82     1348.55     24.51 o 
   3  -1   7     1785.31     1679.95     40.31 o 
   4  -1   7      302.19      293.69      8.33 o 
   5  -1   7       33.60       48.48      4.70 o 
   6  -1   7       45.16       56.80      7.12 o 
   7  -1   7      159.14      171.38     17.31 o 
  -9   0   7      208.03      204.21     11.46 o 
  -8   0   7      295.96      285.94     13.87 o 
  -7   0   7       35.77       45.94      4.32 o 
  -6   0   7        3.77        4.27      1.92 o 
  -5   0   7     2324.85     2339.15     30.19 o 
  -4   0   7     3163.42     3093.04     39.24 o 
  -3   0   7      250.19      260.40      4.30 o 
  -2   0   7     1349.62     1349.32     16.90 o 
  -1   0   7     3289.60     3345.72     39.78 o 
   0   0   7     3413.70     3545.67     44.94 o 
   1   0   7      705.27      693.44      9.88 o 
   2   0   7        1.65        1.33      1.27 o 
   3   0   7      881.38      836.94     42.56 o 
   4   0   7      240.46      242.78      9.55 o 
   5   0   7      172.23      162.81     11.27 o 
   6   0   7        0.58        5.41      5.33 o 
   7   0   7      124.44      150.45     11.93 o 
  -9   1   7      371.05      399.62     20.74 o 
  -8   1   7     1146.36     1128.04     30.64 o 
  -7   1   7      515.41      497.54     13.06 o 
  -6   1   7       92.35       98.61      4.41 o 
  -5   1   7     1262.98     1180.84     18.00 o 
  -4   1   7     2289.17     2254.81     30.02 o 
  -3   1   7     2998.87     3129.21     38.59 o 
  -2   1   7      107.76      110.46      2.61 o 
  -1   1   7     1081.18     1086.76     14.26 o 
   0   1   7      889.81      853.74     11.56 o 
   1   1   7     1301.72     1382.15     19.29 o 
   2   1   7      128.81      130.37      3.66 o 
   3   1   7       35.91       31.49      4.15 o 
   4   1   7      404.12      388.88     61.89 o 
   5   1   7      415.80      468.26     29.72 o 
   6   1   7       35.93       31.42      7.80 o 
  -9   2   7       41.40       49.87      5.48 o 
  -8   2   7      158.11      172.45      7.31 o 
  -7   2   7     1337.66     1319.34     25.62 o 
  -6   2   7      143.96      131.71      5.02 o 
  -5   2   7      158.34      155.61      4.73 o 
  -4   2   7      554.08      568.50     10.31 o 
  -3   2   7     1467.59     1523.74     19.60 o 
  -2   2   7      593.15      607.34      8.60 o 
  -1   2   7      501.79      546.57      7.90 o 
   0   2   7       57.18       51.97      1.99 o 
   1   2   7      227.89      237.50      4.58 o 
   2   2   7      193.65      188.47      5.35 o 
   3   2   7      252.27      253.37      8.98 o 
   4   2   7      260.58      273.47     38.81 o 
   5   2   7       41.23       38.90     28.71 o 
  -9   3   7        2.92       -1.65      7.62 o 
  -8   3   7       11.68       16.83      4.83 o 
  -7   3   7      516.15      504.59     14.92 o 
  -6   3   7       78.48       85.04      4.49 o 
  -5   3   7        1.87        4.18      2.08 o 
  -4   3   7      437.09      433.04      9.61 o 
  -3   3   7      152.58      157.83      4.30 o 
  -2   3   7      128.38      115.49      3.23 o 
  -1   3   7       14.41        5.81      1.50 o 
   0   3   7      180.19      184.95      4.29 o 
   1   3   7      118.87      109.07      4.25 o 
   2   3   7      103.92      109.35      4.81 o 
   3   3   7      137.89      144.05      5.80 o 
   4   3   7       18.90       26.39      4.65 o 
   5   3   7       15.68       16.55     12.55 o 
   6   3   7       25.70       23.42     12.55 o 
  -8   4   7       68.81       56.91      7.12 o 
  -7   4   7      340.90      320.39     12.71 o 
  -6   4   7      249.63      245.89     10.64 o 
  -5   4   7        8.75       16.14      4.26 o 
  -4   4   7      157.17      151.62      5.59 o 
  -3   4   7       96.70       88.70      4.23 o 
  -2   4   7       31.90       31.72      2.84 o 
  -1   4   7       72.36       94.97      4.12 o 
   0   4   7      325.29      325.53      8.22 o 
   1   4   7      212.18      209.12     10.02 o 
   2   4   7       71.86       72.95      4.33 o 
   3   4   7      490.06      490.34     15.33 o 
   4   4   7       81.98       87.55      6.83 o 
   5   4   7      116.35      120.55     22.07 o 
  -8   5   7        4.34        4.54      5.53 o 
  -7   5   7      141.63      134.46      8.82 o 
  -6   5   7      228.77      222.12     10.32 o 
  -5   5   7        2.69        0.07      3.90 o 
  -4   5   7      107.53       97.85      6.63 o 
  -3   5   7      550.75      555.24     20.71 o 
  -2   5   7       83.99       91.67      5.13 o 
  -1   5   7       76.03       79.61      4.89 o 
   0   5   7        3.29        6.71      2.99 o 
   1   5   7       64.16       73.26      7.41 o 
   2   5   7      767.08      765.87     22.91 o 
   3   5   7       10.70       10.99      5.87 o 
   4   5   7       40.76       35.14      7.85 o 
   5   5   7      138.74      104.15     20.48 o 
  -7   6   7       81.69       73.62      7.35 o 
  -6   6   7      166.75      183.92      9.72 o 
  -5   6   7       83.30       66.82     10.92 o 
  -4   6   7       67.88       64.37      6.12 o 
  -3   6   7      228.04      223.64      9.91 o 
  -2   6   7      657.44      677.07     20.27 o 
  -1   6   7      162.51      175.84      8.73 o 
   0   6   7       82.38       63.79     13.25 o 
   1   6   7      109.54      100.95      8.66 o 
   2   6   7      192.24      213.79     15.00 o 
   3   6   7      327.71      346.80     20.20 o 
   4   6   7       48.74       33.47     10.39 o 
  -6   7   7      331.86      353.72     14.13 o 
  -5   7   7      349.89      354.77     13.69 o 
  -4   7   7      299.92      283.19     11.98 o 
  -3   7   7        1.13       -0.90      4.46 o 
  -2   7   7      242.07      228.94     12.21 o 
  -1   7   7      544.19      531.48     17.53 o 
   0   7   7      129.65      137.96      8.28 o 
   1   7   7       62.19       29.72      8.66 o 
   2   7   7       13.14        7.50      8.08 o 
   3   7   7       95.02       98.10     12.41 o 
  -5   8   7      119.27      118.34      8.30 o 
  -4   8   7       71.50       73.53      7.41 o 
  -3   8   7        0.16       -2.11      5.19 o 
  -2   8   7        0.58       -0.92      5.09 o 
  -1   8   7      103.58      107.42     12.03 o 
   0   8   7      191.18      233.32     15.87 o 
   1   8   7       41.44       32.60      9.52 o 
  -1 -10   8        8.19        8.37      5.77 o 
   0 -10   8       42.57       28.56      5.19 o 
  -4  -9   8        1.00       -3.75      6.06 o 
  -3  -9   8       57.37       66.65      8.94 o 
  -2  -9   8       92.23       90.59      8.94 o 
  -1  -9   8        1.25       -1.73      4.90 o 
   0  -9   8      159.94      166.77      6.53 o 
   1  -9   8      116.12      112.96      6.88 o 
   2  -9   8        4.27        6.22      3.92 o 
   3  -9   8        4.46        1.38      4.45 o 
  -5  -8   8       12.50       17.89      7.50 o 
  -4  -8   8       21.92       19.04      6.92 o 
  -3  -8   8       69.53       67.80      8.37 o 
  -2  -8   8        2.25        5.77      5.19 o 
  -1  -8   8       70.17       75.30      7.50 o 
   0  -8   8       10.98       13.11      4.36 o 
   1  -8   8       16.76        5.84      8.37 o 
   2  -8   8      216.94      228.41     10.76 o 
   3  -8   8       65.01       64.71      6.59 o 
   4  -8   8        0.90        3.86      5.63 o 
  -6  -7   8       86.59       77.61     11.25 o 
  -5  -7   8        7.65       14.43      7.50 o 
  -4  -7   8        9.07        6.06      6.06 o 
  -3  -7   8      176.65      171.38     11.25 o 
  -2  -7   8      197.89      199.36     11.25 o 
  -1  -7   8        5.98        6.44      4.22 o 
   0  -7   8        0.65        2.14      3.80 o 
   1  -7   8       14.66        4.14      3.34 o 
   2  -7   8      347.14      355.65     14.47 o 
   3  -7   8       13.38       14.25      6.92 o 
   4  -7   8       25.07       33.50      6.02 o 
   5  -7   8      257.01      254.67     13.77 o 
  -7  -6   8       48.40       70.97     11.54 o 
  -6  -6   8      127.67      126.95     12.69 o 
  -5  -6   8       49.77       50.20      8.37 o 
  -4  -6   8       63.36       64.97      6.82 o 
  -3  -6   8      236.43      245.18     11.51 o 
  -2  -6   8      809.08      789.34     26.09 o 
  -1  -6   8       16.00       11.12      4.18 o 
   0  -6   8      206.42      216.96     10.96 o 
   1  -6   8      940.06      972.68     41.11 o 
   2  -6   8      267.78      285.93     12.62 o 
   3  -6   8      368.86      367.05     15.42 o 
   4  -6   8       70.03       61.43      8.22 o 
   5  -6   8       70.79       83.08      9.81 o 
  -8  -5   8        1.04       -5.11      6.22 o 
  -7  -5   8      205.21      214.11     12.54 o 
  -6  -5   8      229.11      232.59     12.27 o 
  -5  -5   8      110.74      128.76      7.68 o 
  -4  -5   8       17.17       15.47      4.91 o 
  -3  -5   8      354.08      355.30     18.81 o 
  -2  -5   8      841.67      884.55     28.50 o 
  -1  -5   8     1913.73     1990.90     66.95 o 
   0  -5   8     1073.47     1046.67     35.85 o 
   1  -5   8     1132.38     1110.07     47.91 o 
   2  -5   8      491.91      481.17     18.01 o 
   3  -5   8      302.54      317.88     17.89 o 
   4  -5   8       71.98       82.06     15.44 o 
   5  -5   8       37.92       29.53      6.95 o 
   6  -5   8      177.25      177.10     12.51 o 
  -8  -4   8      223.49      223.41     18.52 o 
  -7  -4   8        0.19       -2.89      4.48 o 
  -6  -4   8      307.28      305.57     10.66 o 
  -5  -4   8     1475.19     1421.75     37.91 o 
  -4  -4   8      815.97      767.38     19.27 o 
  -3  -4   8        3.06        7.89      2.91 o 
  -2  -4   8      321.75      310.71      8.07 o 
  -1  -4   8     1137.35     1056.96     23.33 o 
   0  -4   8     1301.26     1273.66     28.48 o 
   1  -4   8      297.94      302.95      8.25 o 
   2  -4   8      225.76      221.36      7.05 o 
   3  -4   8      733.17      730.50     25.76 o 
   4  -4   8      291.24      294.55     20.20 o 
   5  -4   8       58.43       59.67      8.05 o 
   6  -4   8       32.52       43.13      8.26 o 
  -8  -3   8      433.58      434.10     17.10 o 
  -7  -3   8      348.39      319.04     10.65 o 
  -6  -3   8       91.46       95.25      5.10 o 
  -5  -3   8     1010.87      942.65     21.05 o 
  -4  -3   8     2067.29     1975.23     40.70 o 
  -3  -3   8      722.42      708.80     14.19 o 
  -2  -3   8        0.46        0.69      0.75 o 
  -1  -3   8      274.58      245.47      5.51 o 
   0  -3   8      163.53      139.18      3.61 o 
   1  -3   8      613.08      586.99     11.87 o 
   2  -3   8        3.68        2.96      2.43 o 
   3  -3   8      212.82      205.13     12.12 o 
   4  -3   8      764.15      729.66     31.16 o 
   5  -3   8      106.26      108.89     12.84 o 
   6  -3   8       24.59       16.83      7.31 o 
  -9  -2   8       14.86       17.52      6.22 o 
  -8  -2   8      141.15      129.46      8.90 o 
  -7  -2   8      474.19      428.56     11.28 o 
  -6  -2   8      621.03      578.70     13.52 o 
  -5  -2   8       50.27       54.75      3.33 o 
  -4  -2   8      500.66      489.96      9.44 o 
  -3  -2   8      543.24      501.72      8.14 o 
  -2  -2   8       70.38       72.32      2.20 o 
  -1  -2   8      303.04      269.70      4.56 o 
   0  -2   8      428.45      403.37      7.16 o 
   1  -2   8       85.69       95.90      3.20 o 
   2  -2   8      586.54      609.52     16.32 o 
   3  -2   8      428.25      388.99     11.67 o 
   4  -2   8       97.24       94.61      6.51 o 
   5  -2   8       39.16       38.47      5.70 o 
   6  -2   8       21.03       21.85      7.46 o 
  -9  -1   8       12.09       16.41      6.26 o 
  -8  -1   8      194.14      198.42     11.02 o 
  -7  -1   8      230.25      219.63      9.58 o 
  -6  -1   8        4.16        4.84      2.49 o 
  -5  -1   8        0.76        1.87      2.21 o 
  -4  -1   8      112.04      106.24      2.91 o 
  -3  -1   8      497.38      496.34      7.15 o 
  -2  -1   8      498.10      516.01      7.29 o 
  -1  -1   8       48.06       49.75      3.00 o 
   0  -1   8       56.53       52.44      2.10 o 
   1  -1   8      122.66      135.65      4.30 o 
   2  -1   8      324.97      315.66      9.29 o 
   3  -1   8       43.13       53.08      4.07 o 
   4  -1   8      197.13      201.21     12.78 o 
   5  -1   8       96.14      109.12      8.83 o 
   6  -1   8        3.80        7.80      4.96 o 
  -9   0   8        1.08        0.47      5.53 o 
  -8   0   8       88.65      112.97      8.65 o 
  -7   0   8      766.93      787.41     22.45 o 
  -6   0   8        9.70        8.93      2.95 o 
  -5   0   8      225.41      235.84      4.75 o 
  -4   0   8      559.52      561.90      8.53 o 
  -3   0   8      180.35      166.11      3.37 o 
  -2   0   8      379.78      389.23      6.08 o 
  -1   0   8       79.08       83.47      2.28 o 
   0   0   8      934.18      979.01     14.96 o 
   1   0   8      903.12      956.01     13.30 o 
   2   0   8       48.08       48.73      3.28 o 
   3   0   8      368.25      377.89     12.19 o 
   4   0   8      409.00      438.84     14.11 o 
   5   0   8      404.53      398.55     17.25 o 
   6   0   8       91.60      100.68      9.15 o 
  -9   1   8        2.73        3.38      5.72 o 
  -8   1   8       42.68       55.90      5.91 o 
  -7   1   8      711.32      688.07     20.31 o 
  -6   1   8      704.76      681.83     14.54 o 
  -5   1   8      250.21      262.89      6.79 o 
  -4   1   8     1257.56     1293.71     18.10 o 
  -3   1   8      743.25      717.76      9.82 o 
  -2   1   8      414.44      366.77      5.87 o 
  -1   1   8       17.53       22.87      1.55 o 
   0   1   8      709.42      755.55     10.49 o 
   1   1   8     1626.53     1659.59     22.07 o 
   2   1   8     2032.87     2018.28     40.31 o 
   3   1   8      222.25      201.69     12.98 o 
   4   1   8      157.92       43.90     20.20 o 
   5   1   8      267.45      276.13     27.99 o 
   6   1   8      197.40      234.17     27.84 o 
  -9   2   8       15.98       16.53      4.19 o 
  -8   2   8      169.97      186.49     11.01 o 
  -7   2   8       95.45      104.38      5.13 o 
  -6   2   8      692.52      693.53     13.79 o 
  -5   2   8      843.74      814.66     14.79 o 
  -4   2   8       81.03       94.27      3.91 o 
  -3   2   8     2351.28     2310.32     31.00 o 
  -2   2   8     2052.61     2068.06     27.94 o 
  -1   2   8     1225.73     1285.03     16.84 o 
   0   2   8       53.27       54.41      2.60 o 
   1   2   8      294.35      305.82      6.06 o 
   2   2   8     1190.64     1210.27     30.72 o 
   3   2   8      225.87      217.68      8.66 o 
   4   2   8        9.00        8.27      5.32 o 
   5   2   8       87.69      117.43     14.71 o 
   6   2   8      276.55      391.80     27.99 o 
  -8   3   8       71.26       78.33      9.99 o 
  -7   3   8       91.31       94.67      6.45 o 
  -6   3   8      411.34      392.22     10.69 o 
  -5   3   8      753.47      734.23     15.18 o 
  -4   3   8     1113.77     1084.35     19.76 o 
  -3   3   8        4.23        5.30      2.02 o 
  -2   3   8      744.99      750.92     14.38 o 
  -1   3   8     1018.33     1032.01     18.85 o 
   0   3   8      498.40      509.24     12.57 o 
   1   3   8        1.10        2.67      2.26 o 
   2   3   8      153.82      177.70      6.35 o 
   3   3   8      127.69      128.37      6.82 o 
   5   3   8        2.41       -1.62      7.03 o 
  -8   4   8      486.74      487.65     22.43 o 
  -7   4   8        0.97       -2.12      4.96 o 
  -6   4   8      126.18      120.63      7.65 o 
  -5   4   8      225.16      225.93      9.93 o 
  -4   4   8      336.99      354.12      9.61 o 
  -3   4   8      404.29      398.32      9.70 o 
  -2   4   8       36.89       43.47      3.46 o 
  -1   4   8       46.30       47.90      3.58 o 
   0   4   8      499.38      533.84     12.52 o 
   1   4   8       86.01       92.78      5.36 o 
   2   4   8        3.48        0.09      2.65 o 
   3   4   8      150.57      160.93     12.18 o 
   4   4   8       24.16       38.86      7.56 o 
   5   4   8       34.69       32.67      8.04 o 
  -8   5   8      149.61      151.45      9.80 o 
  -7   5   8       50.95       47.27      6.39 o 
  -6   5   8        1.95        1.59      4.68 o 
  -5   5   8      386.20      361.97     13.23 o 
  -4   5   8      168.49      171.99      8.66 o 
  -3   5   8       26.41       40.94     10.87 o 
  -2   5   8        3.03        1.05      4.27 o 
  -1   5   8       15.64       16.01      4.79 o 
   0   5   8      215.97      214.51      9.83 o 
   1   5   8       26.01       28.61      5.82 o 
   2   5   8       71.81       55.68      6.41 o 
   3   5   8        6.71       10.39      6.14 o 
   4   5   8        9.71       10.28      7.47 o 
  -7   6   8       27.27       18.52      6.12 o 
  -6   6   8       10.35        5.13      5.13 o 
  -5   6   8       85.31       88.02      7.31 o 
  -4   6   8      138.55      148.29     11.25 o 
  -3   6   8        1.72       -2.68      4.44 o 
  -2   6   8        8.23        5.62      5.00 o 
  -1   6   8      309.74      317.87     17.32 o 
   0   6   8      147.30      149.16      8.49 o 
   1   6   8        8.45        8.49      6.02 o 
   3   6   8       47.32       41.55      9.81 o 
  -6   7   8        3.06        1.30      5.52 o 
  -5   7   8       45.37       44.35      6.24 o 
  -4   7   8      155.06      139.91      9.19 o 
  -3   7   8       21.13       22.38      5.88 o 
  -2   7   8        5.06        5.42      5.36 o 
  -1   7   8      157.94      151.60      9.10 o 
   0   7   8       88.00       80.69      7.59 o 
   1   7   8      152.47      112.89     35.92 o 
   2   7   8       74.60       37.22     10.39 o 
  -4   8   8       56.06       53.94      7.31 o 
  -3   8   8      170.01      177.97     15.38 o 
  -2   8   8       63.62       58.12     10.10 o 
  -1   8   8        2.06        4.73      5.84 o 
   0   8   8      133.52      107.21     38.37 o 
  -3  -9   9       32.67       42.12      8.08 o 
  -2  -9   9      328.42      317.08     16.16 o 
  -1  -9   9      160.88      167.92     10.68 o 
   1  -9   9        0.31       -1.32      3.87 o 
   2  -9   9       61.62       84.11      9.67 o 
  -5  -8   9      302.27      321.12     19.04 o 
  -4  -8   9      107.35      110.79     11.25 o 
  -3  -8   9       98.05       80.50      9.23 o 
  -2  -8   9       56.01       43.57      7.21 o 
  -1  -8   9       70.08       64.34      7.50 o 
   0  -8   9      221.46      246.39     27.70 o 
   1  -8   9        0.04        1.76      3.63 o 
   2  -8   9        1.78        2.94      4.16 o 
   3  -8   9      139.81      141.62      9.20 o 
  -6  -7   9       23.37       24.24      8.94 o 
  -5  -7   9       80.19       77.32     10.10 o 
  -4  -7   9      133.14      128.10     10.68 o 
  -3  -7   9        2.35       -3.17      4.59 o 
  -2  -7   9       27.43       28.27      6.06 o 
  -1  -7   9      152.47      168.78     10.39 o 
   0  -7   9      406.47      283.03     13.85 o 
   1  -7   9        1.25       -2.36      3.61 o 
   2  -7   9        0.84       -1.60      4.18 o 
   3  -7   9       65.45       76.24      7.29 o 
   4  -7   9       52.36       52.55      6.81 o 
  -7  -6   9       19.15       23.37      9.81 o 
  -6  -6   9       11.66       13.56      7.21 o 
  -5  -6   9       98.68      112.23     11.25 o 
  -4  -6   9      216.06      220.89     11.53 o 
  -3  -6   9      112.51      102.34      7.69 o 
  -2  -6   9       31.86       28.57      5.39 o 
  -1  -6   9        9.41        5.58      6.78 o 
   0  -6   9       48.13       60.30     14.71 o 
   1  -6   9      166.96      174.84     10.10 o 
   2  -6   9        3.46        7.53      4.90 o 
   3  -6   9       19.59       26.59      5.18 o 
   4  -6   9      104.66       98.44      9.09 o 
   5  -6   9       48.93       48.87      8.22 o 
  -7  -5   9       18.95       22.99      7.65 o 
  -6  -5   9        1.21        0.99      5.05 o 
  -5  -5   9       17.51       21.49      4.78 o 
  -4  -5   9      133.60      130.54     10.96 o 
  -3  -5   9       97.32      100.28      6.53 o 
  -2  -5   9       92.84       88.57      6.82 o 
  -1  -5   9       67.99       44.33     25.53 o 
   0  -5   9       44.24       29.26      4.82 o 
   1  -5   9      311.04      310.22     13.11 o 
   2  -5   9        2.64        0.24      3.81 o 
   3  -5   9      253.33      246.35     12.27 o 
   4  -5   9      695.96      629.17     23.86 o 
   5  -5   9       43.03       44.06      9.95 o 
  -8  -4   9       68.15       83.99     10.60 o 
  -7  -4   9      152.31      137.04      8.64 o 
  -6  -4   9       19.22       17.95      4.72 o 
  -5  -4   9       21.82       27.10      4.92 o 
  -4  -4   9       29.19       47.77      4.43 o 
  -3  -4   9      481.17      467.96     15.99 o 
  -2  -4   9       18.63       20.98      3.17 o 
  -1  -4   9      529.22      537.19     15.16 o 
   0  -4   9     1174.53     1241.36     33.86 o 
   1  -4   9      396.07      409.73     12.91 o 
   2  -4   9      230.50      219.63      9.00 o 
   3  -4   9        1.11       -2.40      4.62 o 
   4  -4   9      327.42      294.81     48.76 o 
   5  -4   9      200.36      195.61     13.56 o 
   6  -4   9       27.98       14.66      7.40 o 
  -8  -3   9      185.97      190.11     10.50 o 
  -7  -3   9      505.70      497.60     13.59 o 
  -6  -3   9       47.38       58.28      4.12 o 
  -5  -3   9      264.93      234.05      6.42 o 
  -4  -3   9      398.16      399.56      9.84 o 
  -3  -3   9      653.70      665.74     14.38 o 
  -2  -3   9     1343.16     1441.33     26.48 o 
  -1  -3   9     1254.85     1255.64     27.61 o 
   0  -3   9     1312.60     1331.34     26.84 o 
   1  -3   9     1010.63      998.80     22.77 o 
   2  -3   9      926.56      912.37     24.53 o 
   3  -3   9       52.15       67.70      6.80 o 
   4  -3   9       44.72       60.64     13.85 o 
   5  -3   9      224.52      226.75     13.34 o 
   6  -3   9      123.18      129.06     19.47 o 
  -8  -2   9       30.51       24.94      5.78 o 
  -7  -2   9      545.51      542.41     17.18 o 
  -6  -2   9     1067.52     1072.90     22.32 o 
  -5  -2   9      593.64      579.41     13.72 o 
  -4  -2   9      167.03      163.34      6.19 o 
  -3  -2   9     1285.33     1241.10     20.86 o 
  -2  -2   9     2206.66     2147.05     29.51 o 
  -1  -2   9     1249.27     1255.27     20.37 o 
   0  -2   9      107.99      114.51      4.64 o 
   1  -2   9      378.99      381.12     10.54 o 
   2  -2   9     2122.91     2053.42     44.23 o 
   3  -2   9      182.61      195.03     19.52 o 
   4  -2   9        2.37       -0.03      4.03 o 
   5  -2   9       97.74      121.18     12.41 o 
   6  -2   9      360.13      361.51     21.35 o 
  -9  -1   9      272.53      253.76     13.45 o 
  -8  -1   9       18.26       14.68      5.53 o 
  -7  -1   9       19.41       22.47      4.62 o 
  -6  -1   9      910.70      914.40     18.32 o 
  -5  -1   9     1356.02     1321.59     24.83 o 
  -4  -1   9      583.32      596.53     13.42 o 
  -3  -1   9       94.96       98.44      2.87 o 
  -2  -1   9     1486.93     1491.09     19.85 o 
  -1  -1   9       93.62       82.92      2.68 o 
   0  -1   9      272.98      275.65      6.10 o 
   1  -1   9      176.76      169.58      5.73 o 
   2  -1   9      962.79      930.50     27.57 o 
   3  -1   9      582.96      566.44     14.85 o 
   4  -1   9      149.49      161.33     11.70 o 
   5  -1   9        0.87       -1.04      3.74 o 
   6  -1   9      145.11      168.67     18.03 o 
  -9   0   9      125.35      123.06     12.89 o 
  -8   0   9      141.75      135.01      9.80 o 
  -7   0   9      131.66      129.45      7.69 o 
  -6   0   9      100.64      103.37      5.33 o 
  -5   0   9       88.12       97.16      3.98 o 
  -4   0   9      671.35      694.88     10.27 o 
  -3   0   9       70.94       77.00      2.58 o 
  -2   0   9      616.46      608.25      9.45 o 
  -1   0   9      586.98      587.91      8.58 o 
   0   0   9      435.84      482.30      7.57 o 
   1   0   9        1.26        2.15      2.23 o 
   2   0   9       24.43       16.95      2.85 o 
   3   0   9       38.95       40.77      4.05 o 
   4   0   9       17.61        9.58      5.26 o 
   5   0   9        1.13        0.51      5.29 o 
   6   0   9        1.66       -2.05      5.81 o 
  -9   1   9       89.95       96.81      9.00 o 
  -8   1   9      243.54      244.17     10.80 o 
  -7   1   9        6.16       10.97      4.35 o 
  -6   1   9        2.98       -0.06      2.69 o 
  -5   1   9       49.62       55.46      3.40 o 
  -4   1   9      383.10      394.82      7.01 o 
  -3   1   9       27.17       27.63      1.78 o 
  -2   1   9       86.28       88.77      2.70 o 
  -1   1   9       59.56       60.58      2.26 o 
   0   1   9      444.00      462.79      7.74 o 
   1   1   9        2.64        2.33      1.55 o 
   2   1   9      148.24      153.32      7.11 o 
   3   1   9      131.76       99.63     23.80 o 
   4   1   9        7.47        9.45      5.31 o 
   5   1   9      125.30      114.02     11.56 o 
  -8   2   9      378.57      371.86     11.95 o 
  -7   2   9       13.30       16.64      3.36 o 
  -6   2   9        6.16        5.40      2.63 o 
  -5   2   9      526.68      496.10     10.80 o 
  -4   2   9      297.18      289.52      7.34 o 
  -3   2   9       10.85       16.35      2.41 o 
  -2   2   9       56.75       50.20      2.62 o 
  -1   2   9      504.77      523.36     10.51 o 
   0   2   9      214.32      219.24      5.99 o 
   1   2   9       34.28       38.98      3.43 o 
   2   2   9      582.18      570.24     25.11 o 
   3   2   9      358.66      377.34     16.13 o 
   4   2   9       94.81       90.66     23.41 o 
   5   2   9        0.81        0.60      7.15 o 
  -8   3   9      214.91      220.70     13.03 o 
  -7   3   9      134.17      121.67      5.86 o 
  -6   3   9       29.37       31.13      3.61 o 
  -5   3   9      880.24      849.94     17.37 o 
  -4   3   9      645.44      621.62     12.66 o 
  -3   3   9      251.15      237.01      6.44 o 
  -2   3   9      154.26      152.83      5.08 o 
  -1   3   9     1384.31     1363.45     26.02 o 
   0   3   9      868.97      828.84     29.20 o 
   1   3   9      541.08      563.54     12.56 o 
   2   3   9        2.73        3.69      3.67 o 
   3   3   9       62.74       75.72     10.16 o 
   5   3   9       78.94       92.33     51.50 o 
  -8   4   9       70.55       68.15     13.04 o 
  -7   4   9      331.54      307.53     17.27 o 
  -6   4   9      178.71      156.68      8.61 o 
  -5   4   9       16.85       14.51      3.87 o 
  -4   4   9     1308.93     1284.07     30.91 o 
  -3   4   9     1382.97     1406.70     27.09 o 
  -2   4   9      516.64      529.95     12.72 o 
  -1   4   9      118.27      115.28      4.33 o 
   0   4   9     1036.70     1054.48     27.85 o 
   1   4   9      593.75      609.89     14.28 o 
   2   4   9       11.03        6.44      3.90 o 
   3   4   9        1.70        2.48      4.15 o 
   4   4   9      119.84      134.20     34.62 o 
  -7   5   9      378.85      394.65     15.99 o 
  -6   5   9      286.62      275.78     12.04 o 
  -5   5   9       82.57       85.89      7.03 o 
  -4   5   9      249.47      216.52     12.96 o 
  -3   5   9      427.29      434.71     15.08 o 
  -2   5   9      482.78      469.81     16.03 o 
  -1   5   9       99.29       84.95     10.71 o 
   0   5   9      170.47      161.96     13.31 o 
   1   5   9       59.55       53.63      6.12 o 
   2   5   9       52.79       55.11      7.14 o 
   3   5   9       30.01       29.85      7.20 o 
  -6   6   9      195.16      202.61     10.56 o 
  -5   6   9       47.78       79.44     11.24 o 
  -4   6   9       10.06       11.73      5.39 o 
  -3   6   9       23.14       21.62      5.87 o 
  -2   6   9       10.90        7.96      5.42 o 
  -1   6   9       38.10       36.58      6.54 o 
   0   6   9       30.87       32.73      6.05 o 
   1   6   9       19.09       14.58      6.01 o 
  -5   7   9       59.62       86.38      8.30 o 
  -4   7   9       16.18       22.10      6.43 o 
  -3   7   9       21.08       16.43      6.09 o 
  -2   7   9       25.44       19.45      6.11 o 
  -1   7   9       10.48        7.78      5.55 o 
   0   7   9        0.45        7.55      6.10 o 
   1   7   9       86.72       62.06     21.64 o 
  -3  -9  10        1.69        1.15      6.35 o 
  -2  -9  10        6.55        4.62      6.64 o 
  -1  -9  10      167.35      170.22     10.96 o 
   1  -9  10       56.00       55.42      6.24 o 
  -4  -8  10      158.82      170.80     13.27 o 
  -3  -8  10      104.17       89.44      9.81 o 
  -2  -8  10       15.67       13.85      6.64 o 
  -1  -8  10       76.74       59.72      7.21 o 
   1  -8  10      314.56      296.51     13.21 o 
   2  -8  10       48.72       64.05      6.55 o 
   3  -8  10       41.54       43.47      6.80 o 
  -6  -7  10        2.37       -4.33      7.50 o 
  -5  -7  10        1.96        6.35      7.79 o 
  -4  -7  10       81.20       79.34      9.52 o 
  -3  -7  10      294.37      277.87     13.32 o 
  -2  -7  10      511.47      536.64     23.66 o 
  -1  -7  10      214.46      213.81     11.68 o 
   0  -7  10      117.58       93.48     19.91 o 
   1  -7  10      258.20      262.79     12.16 o 
   2  -7  10      171.51      178.30     10.96 o 
   3  -7  10       24.87       29.39     11.68 o 
   4  -7  10       21.36       28.61      6.78 o 
  -6  -6  10      623.71      618.58     29.72 o 
  -5  -6  10      114.78      113.96     12.12 o 
  -4  -6  10       55.55       52.46      7.01 o 
  -3  -6  10      108.59      105.05     14.28 o 
  -2  -6  10      357.33      355.92     14.88 o 
  -1  -6  10      202.34      218.43     10.81 o 
   0  -6  10        2.62       -3.69      6.64 o 
   1  -6  10       16.12       19.62      4.62 o 
   2  -6  10      612.74      595.41     22.37 o 
   3  -6  10      129.96      136.40     29.57 o 
   4  -6  10        0.23       -4.55      4.89 o 
  -7  -5  10       11.88        8.11      6.49 o 
  -6  -5  10      272.57      286.99     15.15 o 
  -5  -5  10      172.86      172.05      9.20 o 
  -4  -5  10       91.87       89.33     16.73 o 
  -3  -5  10      175.07      178.96      9.11 o 
  -2  -5  10      683.00      653.83     26.69 o 
  -1  -5  10      290.24      298.96     13.09 o 
   0  -5  10        2.36        2.12      4.03 o 
   1  -5  10       11.92       11.60      7.50 o 
   2  -5  10      214.99      198.47     11.97 o 
   3  -5  10       51.29       53.91      9.09 o 
   4  -5  10        6.77        7.16      5.42 o 
   5  -5  10        4.93       -0.77      6.38 o 
  -8  -4  10       28.69       28.71      8.25 o 
  -7  -4  10        1.16        4.29      4.72 o 
  -6  -4  10       89.28       80.53      7.05 o 
  -5  -4  10      174.75      169.44      8.97 o 
  -4  -4  10       13.54       19.44      3.80 o 
  -3  -4  10        2.64       10.31      3.47 o 
  -2  -4  10      422.96      419.18     13.64 o 
  -1  -4  10      355.90      348.44     11.92 o 
   0  -4  10      171.81      181.45      7.93 o 
   1  -4  10      188.89      191.41     28.59 o 
   2  -4  10       30.41       38.33      5.83 o 
   3  -4  10       55.30       63.67     11.97 o 
   4  -4  10       10.28       12.33      5.85 o 
   5  -4  10       13.82       11.22      7.02 o 
  -8  -3  10       54.87       64.91      7.19 o 
  -7  -3  10       64.85       68.34      6.04 o 
  -6  -3  10       54.37       59.59      4.64 o 
  -5  -3  10      189.17      190.71      6.70 o 
  -4  -3  10      120.95      125.81      5.19 o 
  -3  -3  10       27.27       31.37      2.81 o 
  -2  -3  10      172.76      194.17      5.39 o 
  -1  -3  10       22.46       29.54      2.99 o 
   0  -3  10      334.55      317.37     12.03 o 
   1  -3  10      159.88      165.70      9.49 o 
   2  -3  10     1192.86     1133.46     41.98 o 
   3  -3  10      683.54      650.31     28.56 o 
   4  -3  10        9.83        7.23      5.79 o 
   5  -3  10       26.10       31.54      7.36 o 
  -8  -2  10      101.19      100.50      9.68 o 
  -7  -2  10        4.84        2.03      4.72 o 
  -6  -2  10       19.71       35.06      3.51 o 
  -5  -2  10      180.74      199.61      6.29 o 
  -4  -2  10      338.17      318.13      8.01 o 
  -3  -2  10      115.51      115.98      4.02 o 
  -2  -2  10     1310.85     1359.76     22.71 o 
  -1  -2  10      989.95     1029.26     23.08 o 
   0  -2  10      235.42      246.19      7.21 o 
   1  -2  10        9.94       12.25      2.97 o 
   2  -2  10      419.21      438.08     14.91 o 
   3  -2  10      266.22      276.71     11.36 o 
   4  -2  10      126.05      108.32     12.55 o 
   5  -2  10        0.91        1.89      6.92 o 
  -8  -1  10      221.46      216.52     12.13 o 
  -7  -1  10       30.77       33.04      5.27 o 
  -6  -1  10      148.97      152.86      6.60 o 
  -5  -1  10      516.49      515.95     11.66 o 
  -4  -1  10     1044.17     1016.03     19.82 o 
  -3  -1  10      384.44      380.14      9.35 o 
  -2  -1  10        9.95        9.41      2.14 o 
  -1  -1  10     1548.92     1513.25     26.96 o 
   0  -1  10      929.79      931.34     20.01 o 
   1  -1  10      252.66      246.11      8.14 o 
   2  -1  10        1.62        2.86      2.71 o 
   3  -1  10       21.49       29.75      8.79 o 
   4  -1  10      397.63      399.48     23.20 o 
   5  -1  10       23.90       29.20      5.72 o 
  -8   0  10      475.62      476.10     22.66 o 
  -7   0  10      508.27      521.94     16.91 o 
  -6   0  10      274.91      272.69      9.62 o 
  -5   0  10      203.28      190.87      7.20 o 
  -4   0  10     2429.82     2449.45     41.63 o 
  -3   0  10     1894.85     1858.44     25.57 o 
  -2   0  10      498.57      528.74      8.30 o 
  -1   0  10       59.35       57.00      2.91 o 
   0   0  10      887.57      886.42     18.09 o 
   1   0  10      451.56      442.37     11.15 o 
   2   0  10       19.40       25.96      4.47 o 
   3   0  10        4.10       -2.49      5.01 o 
   4   0  10       94.27      110.79     19.33 o 
   5   0  10      218.54      188.51     19.19 o 
  -8   1  10      259.71      273.06     11.86 o 
  -7   1  10      916.36      914.89     26.14 o 
  -6   1  10      871.53      835.76     23.98 o 
  -5   1  10       20.34       19.43      3.90 o 
  -4   1  10      430.46      436.55      9.26 o 
  -3   1  10      776.62      815.42     12.42 o 
  -2   1  10      278.06      273.76      5.11 o 
  -1   1  10       12.66       14.34      1.78 o 
   0   1  10      440.76      445.44      8.89 o 
   1   1  10      406.57      398.45     15.81 o 
   2   1  10      404.43      344.02     20.63 o 
   3   1  10      155.57      104.18     35.05 o 
   4   1  10       21.85       17.43     12.01 o 
   5   1  10      134.46      134.73     12.64 o 
  -8   2  10       11.72       15.59      4.98 o 
  -7   2  10      264.49      264.09     10.96 o 
  -6   2  10      340.36      357.40     10.65 o 
  -5   2  10       24.29       24.79      3.14 o 
  -4   2  10       30.40       34.93      3.22 o 
  -3   2  10      268.70      269.86      7.19 o 
  -2   2  10      383.53      393.89      9.10 o 
  -1   2  10      126.25      142.46      5.03 o 
   0   2  10        1.91       -0.12      2.38 o 
   1   2  10        4.43        6.84      3.31 o 
   2   2  10       76.36       71.62      7.05 o 
   3   2  10       38.98       40.91      6.65 o 
   4   2  10        0.60        1.81      5.97 o 
  -8   3  10        1.74        0.69      6.20 o 
  -7   3  10       15.08       12.75      3.61 o 
  -6   3  10      190.74      198.20      7.35 o 
  -5   3  10       46.42       55.41      4.41 o 
  -4   3  10       69.86       70.20      3.86 o 
  -3   3  10       43.47       44.46      3.42 o 
  -2   3  10        5.97        6.12      2.60 o 
  -1   3  10       16.24       16.39      2.93 o 
   0   3  10        0.12        1.47      2.51 o 
   1   3  10        9.53        9.32      3.41 o 
   2   3  10       35.61       45.68      6.30 o 
   3   3  10        1.36        1.92      5.22 o 
  -7   4  10       49.04       39.95      6.54 o 
  -6   4  10      138.36      131.84      7.53 o 
  -5   4  10       19.06       24.85      4.83 o 
  -4   4  10        7.68        5.03      3.66 o 
  -3   4  10      132.91      124.69      6.45 o 
  -2   4  10      140.33      146.76      5.67 o 
  -1   4  10       16.69       14.08      3.07 o 
   0   4  10      307.01      304.70     11.43 o 
   1   4  10      181.69      190.58      7.53 o 
   2   4  10      162.97      180.39     13.82 o 
   3   4  10       30.46       45.41      7.62 o 
  -7   5  10      138.03      146.59      9.64 o 
  -6   5  10      368.01      362.45     17.36 o 
  -5   5  10       45.81       70.72     15.10 o 
  -4   5  10        7.25       12.18      5.52 o 
  -3   5  10       69.62       70.46      9.81 o 
  -2   5  10      713.44      684.69     24.56 o 
  -1   5  10      153.13      160.87      9.15 o 
   0   5  10       50.88       68.35      7.08 o 
   1   5  10        0.24        2.33      4.85 o 
   2   5  10       88.01       69.37     24.81 o 
  -6   6  10      165.87      155.87     10.59 o 
  -5   6  10      395.26      431.49     16.32 o 
  -4   6  10      238.30      263.51     12.29 o 
  -3   6  10       91.86       76.99     17.42 o 
  -2   6  10      112.10      121.48     14.86 o 
  -1   6  10      311.31      328.94     32.75 o 
   0   6  10      466.02      451.25     16.63 o 
   1   6  10        4.00        3.91      6.50 o 
  -4   7  10      245.25      249.47     12.40 o 
  -3   7  10       52.89       44.04     14.10 o 
  -2   7  10       20.44        8.38      6.01 o 
  -1   7  10       14.10       15.76      5.92 o 
  -4  -8  11        0.90       -1.44      7.21 o 
  -3  -8  11        3.66        2.60      6.92 o 
  -2  -8  11       20.48       26.83      7.50 o 
  -1  -8  11        3.65        6.92      6.06 o 
   0  -8  11       10.24       -3.96      4.40 o 
   1  -8  11       10.68       13.06      4.93 o 
   2  -8  11       28.97       28.73      6.21 o 
  -5  -7  11       20.85       20.48      8.37 o 
  -4  -7  11        4.09        1.44      7.21 o 
  -3  -7  11        2.01        3.17      6.64 o 
  -2  -7  11      690.32      657.53     28.27 o 
  -1  -7  11      270.62      269.43     15.87 o 
   0  -7  11        7.18        1.61      4.60 o 
   1  -7  11      161.16      150.61     10.10 o 
   2  -7  11      433.87      432.39     18.19 o 
   3  -7  11       63.79       68.10      8.05 o 
  -6  -6  11      127.74      129.25     13.56 o 
  -5  -6  11      241.69      227.06     15.29 o 
  -4  -6  11      121.64      122.91     10.96 o 
  -3  -6  11       17.30       17.31      6.64 o 
  -2  -6  11      635.18      630.20     22.89 o 
  -1  -6  11      516.01      390.22     18.75 o 
   0  -6  11      585.11      577.32     43.85 o 
   1  -6  11        1.22        0.91      4.76 o 
   2  -6  11      262.26      238.60     13.56 o 
   3  -6  11      283.63      283.85     23.66 o 
   4  -6  11      119.90      118.51      9.84 o 
  -7  -5  11        2.64       17.28      7.22 o 
  -6  -5  11       46.20       58.02      7.84 o 
  -5  -5  11      342.03      341.26     14.90 o 
  -4  -5  11      859.03      886.71     59.43 o 
  -3  -5  11      125.88      149.48      8.65 o 
  -2  -5  11       10.92       13.63      5.08 o 
  -1  -5  11      214.83      216.36     11.77 o 
   0  -5  11      662.07      665.59     20.13 o 
   1  -5  11      103.78      102.23      6.37 o 
   2  -5  11        0.17        1.23      4.60 o 
   3  -5  11      127.05      118.87     10.10 o 
   4  -5  11      148.66      154.46     13.85 o 
  -7  -4  11      441.82      424.69     35.05 o 
  -6  -4  11      147.58      138.20     15.44 o 
  -5  -4  11        8.92        8.16      5.38 o 
  -4  -4  11      812.82      766.30     18.32 o 
  -3  -4  11      167.40      172.56      7.57 o 
  -2  -4  11        2.51        4.92      3.96 o 
  -1  -4  11      200.36      206.47     25.41 o 
   0  -4  11       16.44       13.91      3.79 o 
   1  -4  11      401.41      384.09     19.40 o 
   2  -4  11       81.66       90.76      8.10 o 
   3  -4  11        1.44        1.81      5.10 o 
   4  -4  11       46.27       52.68      8.05 o 
  -8  -3  11       36.54       42.90      9.07 o 
  -7  -3  11      233.98      247.93     21.53 o 
  -6  -3  11      189.72      180.59     11.43 o 
  -5  -3  11        8.73        8.75      3.26 o 
  -4  -3  11      253.40      245.87      7.69 o 
  -3  -3  11      533.58      530.12     15.65 o 
  -2  -3  11      102.84      107.66      4.69 o 
  -1  -3  11       67.87       67.18      8.06 o 
   0  -3  11        7.49        5.04      3.53 o 
   1  -3  11       90.47       95.67      7.97 o 
   2  -3  11        4.54        4.26      4.99 o 
   3  -3  11      103.87       80.68      8.69 o 
   4  -3  11        7.98       12.64      6.92 o 
   5  -3  11       25.94       34.53      8.66 o 
  -8  -2  11       23.05       23.30      6.46 o 
  -7  -2  11      214.62      202.97     11.18 o 
  -6  -2  11      140.57      148.83      6.26 o 
  -5  -2  11       39.13       36.98      3.65 o 
  -4  -2  11       21.35       22.39      3.01 o 
  -3  -2  11      289.87      293.66      7.43 o 
  -2  -2  11      354.48      350.12      9.38 o 
  -1  -2  11      325.39      303.17     11.85 o 
   0  -2  11      314.02      313.54      8.76 o 
   1  -2  11        6.24        4.83      3.66 o 
   2  -2  11        3.34        3.88      4.03 o 
   3  -2  11       63.64       55.85     13.42 o 
   4  -2  11       39.92       39.75      7.74 o 
   5  -2  11       64.91       59.15     19.91 o 
  -8  -1  11       74.00       85.48      8.74 o 
  -7  -1  11      304.56      281.51     11.91 o 
  -6  -1  11      345.18      335.83     12.52 o 
  -5  -1  11        3.78        4.95      2.77 o 
  -4  -1  11      126.39      128.50      4.65 o 
  -3  -1  11       37.94       41.94      3.13 o 
  -2  -1  11       38.17       37.47      3.55 o 
  -1  -1  11      352.51      347.68     11.58 o 
   0  -1  11      241.26      252.25      7.68 o 
   1  -1  11      641.80      653.28     31.07 o 
   2  -1  11      817.32      775.83     51.54 o 
   3  -1  11        5.73        4.70      3.87 o 
   4  -1  11      125.59      154.62     12.91 o 
   5  -1  11       96.17      104.05     12.00 o 
  -8   0  11       22.71       31.63      6.91 o 
  -7   0  11       43.09       46.79      5.84 o 
  -6   0  11      260.41      269.76     11.15 o 
  -5   0  11      129.85      131.49      7.53 o 
  -4   0  11      574.98      554.65     15.83 o 
  -3   0  11     1071.68     1061.99     18.79 o 
  -2   0  11      690.32      680.79     13.68 o 
  -1   0  11        3.90        2.14      2.47 o 
   0   0  11       22.21       28.96      3.18 o 
   1   0  11      171.49      193.25      8.01 o 
   2   0  11      615.27      566.68     42.56 o 
   3   0  11      142.22       62.59     30.26 o 
   4   0  11        2.19       -0.88      5.57 o 
  -8   1  11       32.47       38.30      6.23 o 
  -7   1  11      194.35      196.88     10.05 o 
  -6   1  11      398.66      389.35     14.11 o 
  -5   1  11      134.39      130.71      6.66 o 
  -4   1  11       34.24       38.19      4.66 o 
  -3   1  11       49.09       41.20      4.68 o 
  -2   1  11     2206.52     2183.84     49.36 o 
  -1   1  11      262.01      271.42     11.30 o 
   0   1  11       58.42       59.09      5.79 o 
   1   1  11       13.55       17.83      4.57 o 
   2   1  11      107.26       56.24     13.27 o 
   3   1  11      463.78      405.08     34.62 o 
   4   1  11       18.72        7.87      6.19 o 
  -8   2  11      143.85      159.99      9.17 o 
  -7   2  11        6.97        8.59      4.79 o 
  -6   2  11      433.89      442.66     15.21 o 
  -5   2  11      531.31      532.37     13.96 o 
  -4   2  11      791.79      811.65     18.02 o 
  -3   2  11      215.33      222.18      7.41 o 
  -2   2  11      147.05      141.67      5.88 o 
  -1   2  11      600.51      605.18     14.22 o 
   0   2  11      302.22      297.49     12.12 o 
   1   2  11       39.55       33.64      5.09 o 
   2   2  11       94.33       98.08      8.46 o 
   3   2  11      155.78      171.52     17.02 o 
   4   2  11       79.97       99.21     23.23 o 
  -7   3  11      149.67      155.47      9.12 o 
  -6   3  11       42.83       45.08      4.43 o 
  -5   3  11      234.04      232.00      8.22 o 
  -4   3  11      263.92      285.39      9.15 o 
  -3   3  11       30.59       34.95      3.52 o 
  -2   3  11       48.89       51.02      4.26 o 
  -1   3  11      159.03      156.95      6.42 o 
   0   3  11      342.94      377.82     12.37 o 
   1   3  11      325.76      347.21     15.81 o 
   2   3  11       25.22       32.13      6.29 o 
   3   3  11        1.21        1.15      6.67 o 
  -7   4  11      113.89      131.61      8.39 o 
  -6   4  11       36.29       44.17      5.92 o 
  -5   4  11       28.16       26.74      5.03 o 
  -4   4  11      172.08      179.45      8.56 o 
  -3   4  11      155.52      157.60      7.52 o 
  -2   4  11       69.38       71.73      4.58 o 
  -1   4  11       14.85       10.47      4.00 o 
   0   4  11        7.75       10.68      3.55 o 
   1   4  11      246.19      250.88     17.04 o 
   2   4  11        8.41        6.91      5.26 o 
  -6   5  11       26.23       25.95      6.60 o 
  -5   5  11        7.75        1.43      5.15 o 
  -4   5  11       87.78       89.75      8.48 o 
  -3   5  11       45.31       52.65      7.33 o 
  -2   5  11        0.30        1.46      5.54 o 
  -1   5  11        1.73        0.39      4.84 o 
   0   5  11        9.34       14.75      5.45 o 
   1   5  11        9.14        9.20      6.11 o 
  -5   6  11        0.13       -2.96      6.29 o 
  -4   6  11       36.74       31.24      6.85 o 
  -3   6  11       22.45       22.57      6.51 o 
  -2   6  11       10.75        5.04      6.70 o 
  -1   6  11      134.12      133.57     13.97 o 
   0   6  11      290.88      290.69     14.05 o 
  -3  -8  12       58.90       55.68      9.23 o 
  -2  -8  12       11.87       13.85      6.92 o 
  -1  -8  12       12.29        2.89      6.06 o 
   0  -8  12       12.09        8.73      5.20 o 
  -5  -7  12        3.40        2.60      8.37 o 
  -4  -7  12       47.14       29.72      8.37 o 
  -3  -7  12       10.98        6.92      6.92 o 
  -2  -7  12       10.15        7.79      6.64 o 
  -1  -7  12        4.67        6.05      5.34 o 
   0  -7  12        2.27        4.30      4.86 o 
   1  -7  12        4.30        8.32      5.22 o 
   2  -7  12       10.01       13.92      5.47 o 
  -6  -6  12        1.77       -4.04      8.37 o 
  -5  -6  12        0.40       -1.73      7.50 o 
  -4  -6  12       29.11       35.49      8.08 o 
  -3  -6  12        4.28       10.96      6.92 o 
  -2  -6  12       32.04       34.62      9.23 o 
  -1  -6  12        8.00        1.97      5.44 o 
   0  -6  12       70.36       70.31      8.66 o 
   1  -6  12        3.08        3.09      4.90 o 
   2  -6  12        1.24        3.66      5.44 o 
   3  -6  12        0.30       -3.77      5.66 o 
  -6  -5  12        8.15        8.82      5.89 o 
  -5  -5  12       25.64       22.50      8.37 o 
  -4  -5  12       45.58       36.64      8.37 o 
  -3  -5  12      187.05      187.03     10.39 o 
  -2  -5  12      185.65      171.75     22.76 o 
  -1  -5  12        1.84        0.68      3.97 o 
   0  -5  12      385.60      356.81     23.85 o 
   1  -5  12      496.02      507.50     17.03 o 
   2  -5  12       69.90       63.41      7.66 o 
   3  -5  12        2.59        3.00      5.83 o 
  -7  -4  12      101.95       77.60      9.61 o 
  -6  -4  12      424.56      410.34     40.10 o 
  -5  -4  12        2.44        8.08      7.50 o 
  -4  -4  12      216.56      224.41     11.95 o 
  -3  -4  12      587.41      578.51     18.28 o 
  -2  -4  12      483.23      503.37     16.64 o 
  -1  -4  12      470.00      467.18     33.18 o 
   0  -4  12        0.55        0.75      3.77 o 
   1  -4  12      346.54      345.23     15.39 o 
   2  -4  12      489.35      457.55     19.21 o 
   3  -4  12      179.12      183.90     11.87 o 
   4  -4  12        0.08       -1.60      6.15 o 
  -7  -3  12      113.13      100.00     15.15 o 
  -6  -3  12      578.48      576.42     27.75 o 
  -5  -3  12      606.97      623.22     17.14 o 
  -4  -3  12       72.79       81.22     10.87 o 
  -3  -3  12       17.99       22.76      4.13 o 
  -2  -3  12      451.64      446.54     26.23 o 
  -1  -3  12      877.53      880.17     25.64 o 
   0  -3  12      118.75      127.25     14.28 o 
   1  -3  12        6.63        4.07      4.93 o 
   2  -3  12      367.14      341.03     26.54 o 
   3  -3  12      579.33      538.27     22.38 o 
   4  -3  12       51.12       48.59      8.12 o 
  -7  -2  12        0.18       -1.17      5.09 o 
  -6  -2  12       49.32       57.87      5.89 o 
  -5  -2  12      630.81      617.68     14.50 o 
  -4  -2  12      190.34      212.45      7.00 o 
  -3  -2  12        0.62        0.33      2.36 o 
  -2  -2  12      594.06      562.02     13.61 o 
  -1  -2  12      218.79      207.82      7.34 o 
   0  -2  12      242.23      225.37      9.84 o 
   1  -2  12       35.72       39.78      5.06 o 
   2  -2  12       83.59       88.14      7.24 o 
   3  -2  12      193.08      173.81     14.57 o 
   4  -2  12       62.29       73.44      9.21 o 
  -8  -1  12      172.46      184.32     11.65 o 
  -7  -1  12        7.85        8.86      5.39 o 
  -6  -1  12       16.00       16.32      4.32 o 
  -5  -1  12       84.79       95.28      6.12 o 
  -4  -1  12      121.43      130.00      5.07 o 
  -3  -1  12      159.96      165.09      6.10 o 
  -2  -1  12      157.13      149.03      5.23 o 
  -1  -1  12       75.70       74.44      4.25 o 
   0  -1  12      137.78      128.71      5.61 o 
   1  -1  12       30.43       33.78      5.22 o 
   2  -1  12        6.21        5.35      4.57 o 
   3  -1  12       30.54       28.53      7.76 o 
   4  -1  12        4.47       12.13      7.95 o 
  -8   0  12       99.37      112.66      9.80 o 
  -7   0  12       76.79       91.94      8.29 o 
  -6   0  12      106.51      102.95      7.37 o 
  -5   0  12        7.47        8.61      4.45 o 
  -4   0  12      146.47      144.16      8.02 o 
  -3   0  12      321.91      338.01     10.29 o 
  -2   0  12       99.11      104.07      7.31 o 
  -1   0  12      116.15      116.49      5.23 o 
   0   0  12       10.94       14.87      4.49 o 
   1   0  12        1.70        1.90      4.94 o 
   2   0  12       44.10       30.52      7.90 o 
   3   0  12       69.50       69.64     10.01 o 
   4   0  12       21.65        9.80      7.89 o 
  -7   1  12      211.08      213.98      9.29 o 
  -6   1  12        1.63        5.31      3.80 o 
  -5   1  12       17.99       13.08      4.02 o 
  -4   1  12      153.58      148.96      8.20 o 
  -3   1  12       36.70       36.38      4.80 o 
  -2   1  12       30.77       40.13      5.81 o 
  -1   1  12      113.63      115.41      7.52 o 
   0   1  12      456.31      447.12     23.15 o 
   1   1  12      277.40      256.57     11.47 o 
   2   1  12      109.02       86.16     15.19 o 
   3   1  12      168.91      130.48     21.35 o 
  -7   2  12       23.39       26.04      6.45 o 
  -6   2  12       54.87       57.65      6.29 o 
  -5   2  12       90.57       87.75      6.82 o 
  -4   2  12      821.67      827.44     24.03 o 
  -3   2  12      392.74      397.95     14.62 o 
  -2   2  12        5.91        9.52      4.00 o 
  -1   2  12      128.29      141.06      8.41 o 
   0   2  12      332.64      304.95     14.81 o 
   1   2  12      284.28      260.61     12.94 o 
   2   2  12        8.89       11.86      5.77 o 
   3   2  12       24.06       22.04      7.66 o 
  -7   3  12       93.03      104.18      7.05 o 
  -6   3  12       33.69       39.86      5.41 o 
  -5   3  12        1.02       -1.02      4.25 o 
  -4   3  12      156.01      148.95      6.86 o 
  -3   3  12     1423.47     1451.44     31.86 o 
  -2   3  12      250.75      251.84      8.37 o 
  -1   3  12        0.33       -0.03      4.49 o 
   0   3  12      141.28      155.43     12.06 o 
   1   3  12      153.64      168.16     10.22 o 
   2   3  12      116.15      120.47     11.33 o 
  -6   4  12      334.68      349.12     13.00 o 
  -5   4  12      140.36      151.70      8.61 o 
  -4   4  12        0.43       -0.53      4.77 o 
  -3   4  12      211.38      207.45      7.86 o 
  -2   4  12      305.57      325.85     10.24 o 
  -1   4  12      112.81      114.51     12.64 o 
   0   4  12      188.03      193.17     10.70 o 
   1   4  12      217.62      231.98     15.58 o 
  -5   5  12      154.61      187.14     11.27 o 
  -4   5  12       25.12        9.90      6.32 o 
  -3   5  12        8.19        6.55      6.14 o 
  -2   5  12       55.16       59.19      9.77 o 
  -1   5  12       98.78      121.92     11.13 o 
   0   5  12       16.39       26.90      7.33 o 
  -4  -7  13        0.62       -0.29      6.92 o 
  -3  -7  13        7.10        7.50      6.92 o 
  -2  -7  13      120.77       64.92      9.81 o 
  -1  -7  13      303.29      292.84     31.74 o 
   0  -7  13       92.34      101.36      8.79 o 
   1  -7  13       12.31        4.89      5.46 o 
  -5  -6  13      196.51      211.77     15.58 o 
  -4  -6  13       86.21       76.17     10.68 o 
  -3  -6  13       38.76       37.80      8.37 o 
  -2  -6  13      167.23      148.59     21.06 o 
  -1  -6  13       98.56      124.93     21.64 o 
   0  -6  13       86.63      104.31     11.68 o 
   1  -6  13       30.21       25.61      6.78 o 
   2  -6  13       47.39       46.26      7.42 o 
  -6  -5  13       24.32       30.58      9.52 o 
  -5  -5  13       25.14       18.46      8.08 o 
  -4  -5  13       51.44       43.85      8.94 o 
  -3  -5  13       65.78       99.89     10.24 o 
  -2  -5  13       26.04       23.11      9.38 o 
  -1  -5  13       43.68       29.70      8.37 o 
   0  -5  13       34.03       30.19      6.03 o 
   1  -5  13        8.68       13.61      5.83 o 
   2  -5  13       79.93       89.20     11.25 o 
  -6  -4  13       45.04       45.59     10.68 o 
  -5  -4  13        9.32       -2.60      6.64 o 
  -4  -4  13        5.38        6.25      5.68 o 
  -3  -4  13        8.72       17.82      8.08 o 
  -2  -4  13       62.08       49.41     15.00 o 
  -1  -4  13      176.90      183.08     15.58 o 
   0  -4  13       23.49       22.23      5.75 o 
   1  -4  13       24.47       22.95      6.29 o 
   2  -4  13       71.11       70.84      8.54 o 
   3  -4  13      240.17      226.68     13.52 o 
  -7  -3  13        2.85        2.32      7.13 o 
  -6  -3  13       60.43       68.39     11.54 o 
  -5  -3  13       57.80       63.09     12.88 o 
  -4  -3  13      218.41      232.65     10.61 o 
  -3  -3  13       18.85       20.83      6.01 o 
  -2  -3  13      100.30       99.83     17.60 o 
  -1  -3  13      723.86      684.04     24.81 o 
   0  -3  13      464.44      452.47     18.63 o 
   1  -3  13       13.47        9.69      5.49 o 
   2  -3  13      181.76      169.15     16.73 o 
   3  -3  13      430.88      379.65     21.06 o 
  -7  -2  13      158.94      164.52     10.75 o 
  -6  -2  13        2.16        1.46      4.62 o 
  -5  -2  13      238.11      266.10     11.14 o 
  -4  -2  13      950.61      980.40     28.27 o 
  -3  -2  13      529.19      558.42     14.30 o 
  -2  -2  13       35.58       43.31      4.20 o 
  -1  -2  13      228.84      220.28      8.69 o 
   0  -2  13      301.33      341.34     13.04 o 
   1  -2  13      356.65      342.66     13.27 o 
   2  -2  13        0.37        0.42      5.73 o 
   3  -2  13       18.95       35.35      7.92 o 
  -7  -1  13      404.14      408.42     17.65 o 
  -6  -1  13      346.78      369.40     14.03 o 
  -5  -1  13       46.52       53.13      6.15 o 
  -4  -1  13       95.04      102.20      8.34 o 
  -3  -1  13      890.16      914.77     30.37 o 
  -2  -1  13      457.25      479.13     14.17 o 
  -1  -1  13        4.11        5.40      3.63 o 
   0  -1  13      118.75      106.45      6.48 o 
   1  -1  13      377.03      373.88     14.01 o 
   2  -1  13      134.42      133.10     12.33 o 
   3  -1  13       55.97       36.40      9.77 o 
  -7   0  13      199.21      218.42     11.09 o 
  -6   0  13      470.00      474.33     16.67 o 
  -5   0  13      145.11      150.48      7.68 o 
  -4   0  13       60.46       52.33      5.76 o 
  -3   0  13      655.68      638.96     23.32 o 
  -2   0  13      129.03      142.45      9.47 o 
  -1   0  13      262.02      270.42     12.87 o 
   0   0  13       34.62       24.86      5.72 o 
   1   0  13       78.46       74.41      9.70 o 
   2   0  13       34.70       22.30     10.93 o 
   3   0  13       63.11       46.14     14.69 o 
  -7   1  13       68.33       82.65      6.75 o 
  -6   1  13      199.78      200.00     10.30 o 
  -5   1  13       81.10       94.99      7.47 o 
  -4   1  13       53.02       47.34      6.06 o 
  -3   1  13      194.23      196.61     11.15 o 
  -2   1  13       25.09       20.56      5.88 o 
  -1   1  13      126.69      128.63     11.14 o 
   0   1  13        4.30        4.46      5.34 o 
   1   1  13        5.47        4.23      5.75 o 
   2   1  13       20.18       21.01      6.72 o 
  -7   2  13       32.93       39.02      6.29 o 
  -6   2  13       82.89       97.10      7.71 o 
  -5   2  13      177.16      199.99     10.02 o 
  -4   2  13       17.63       19.42      5.00 o 
  -3   2  13        1.69        1.64      4.94 o 
  -2   2  13      138.69      144.98     11.62 o 
  -1   2  13       29.55       17.97      5.59 o 
   0   2  13       48.24       39.41      6.90 o 
   1   2  13       21.58       18.02      6.35 o 
   2   2  13       23.32       27.08      8.27 o 
  -6   3  13       55.97       57.92      6.25 o 
  -5   3  13       37.67       36.39      5.68 o 
  -4   3  13       77.24       65.40      6.37 o 
  -3   3  13        2.98        3.89      5.30 o 
  -2   3  13      160.68      159.47     14.82 o 
  -1   3  13       66.51       46.79      7.60 o 
   0   3  13        1.18        3.12      5.62 o 
   1   3  13      160.25      156.87     10.46 o 
  -5   4  13      145.08      151.88     11.74 o 
  -4   4  13       10.46       11.13      7.08 o 
  -3   4  13       33.01       32.64      7.64 o 
  -2   4  13       59.42       69.08      6.80 o 
  -1   4  13      166.30      179.63     12.41 o 
   0   4  13       35.60       37.94      8.06 o 
  -3   5  13       30.91       40.22      6.85 o 
  -2   5  13        0.27       -0.88      9.45 o 
  -4  -6  14      205.90      203.98     14.71 o 
  -3  -6  14      118.54       44.14      9.23 o 
  -2  -6  14        0.79        7.41      6.45 o 
  -1  -6  14      120.56      115.16     17.74 o 
   0  -6  14      215.43      211.79     12.20 o 
  -5  -5  14        0.23       -5.19      7.79 o 
  -4  -5  14      190.65      207.44     15.00 o 
  -3  -5  14      332.10      349.97     31.16 o 
  -2  -5  14       67.05       49.03     19.91 o 
  -1  -5  14        6.39        4.39      5.59 o 
   0  -5  14       94.78       98.62      9.18 o 
   1  -5  14       26.23       29.86     14.57 o 
  -6  -4  14      157.12      147.72     13.56 o 
  -5  -4  14      103.89      119.45     12.41 o 
  -4  -4  14        9.81        9.66      6.55 o 
  -3  -4  14      282.76      272.26     13.98 o 
  -2  -4  14       57.38       57.99     15.87 o 
  -1  -4  14       13.32       20.16      6.17 o 
   0  -4  14        2.04       -2.03      5.07 o 
   1  -4  14       10.02       11.94      5.57 o 
   2  -4  14       11.71        7.03      6.31 o 
  -6  -3  14       62.89       73.86     13.27 o 
  -5  -3  14       18.86       22.16      5.88 o 
  -4  -3  14       13.12       11.08      5.22 o 
  -3  -3  14        4.26        9.24      6.24 o 
  -2  -3  14        9.38       10.03      5.62 o 
  -1  -3  14       40.82       30.31      6.29 o 
   0  -3  14       37.58       49.03      7.04 o 
   1  -3  14       68.49       85.37      8.95 o 
   2  -3  14       20.37       26.56      6.86 o 
  -6  -2  14      111.91      121.13      9.29 o 
  -5  -2  14        5.32        3.51      4.98 o 
  -4  -2  14       94.97       89.36      8.69 o 
  -3  -2  14      123.32      120.41     11.92 o 
  -2  -2  14       14.57       17.40      4.19 o 
  -1  -2  14        2.42        3.16      4.40 o 
   0  -2  14       11.64       14.50      5.08 o 
   1  -2  14       55.13       60.50      6.56 o 
   2  -2  14       67.65       74.88      9.95 o 
  -6  -1  14       88.55      106.55      9.52 o 
  -5  -1  14      172.25      167.43     10.71 o 
  -4  -1  14       63.77       60.32      7.54 o 
  -3  -1  14      416.73      406.63     14.43 o 
  -2  -1  14      434.28      433.07     17.33 o 
  -1  -1  14      232.97      240.08     11.99 o 
   0  -1  14       24.03       22.84      6.31 o 
   1  -1  14      134.72      145.91     20.48 o 
   2  -1  14      266.53      255.96     18.90 o 
  -6   0  14      235.90      267.07     11.78 o 
  -5   0  14      616.02      627.52     20.18 o 
  -4   0  14       79.92       86.86      8.69 o 
  -3   0  14        0.02        4.38      5.63 o 
  -2   0  14      403.34      378.34     16.33 o 
  -1   0  14      379.79      392.63     16.53 o 
   0   0  14       50.79       64.53      7.63 o 
   1   0  14        3.22        3.43      5.98 o 
   2   0  14       48.15       20.47     15.03 o 
  -6   1  14       51.69       52.46      6.89 o 
  -5   1  14       79.49       97.88      9.36 o 
  -4   1  14      137.38      139.82     10.06 o 
  -3   1  14      273.39      303.57     14.65 o 
  -2   1  14        5.33        1.54      5.54 o 
  -1   1  14      150.30      150.41     10.21 o 
   0   1  14      254.40      240.12     18.45 o 
   1   1  14      101.98       69.96     17.31 o 
  -6   2  14        0.66       -0.04      5.19 o 
  -5   2  14       53.11       49.45      7.47 o 
  -4   2  14      167.10      186.93     11.24 o 
  -3   2  14       26.06       28.69      7.17 o 
  -2   2  14      117.67      101.35     16.44 o 
  -1   2  14        2.15       -0.71      5.08 o 
   0   2  14       64.82       51.64     12.72 o 
   1   2  14       53.57       47.38      7.75 o 
  -5   3  14       23.93       20.39      5.32 o 
  -4   3  14      153.78      153.61     10.50 o 
  -3   3  14        5.51        5.01      6.15 o 
  -2   3  14       57.30       40.26      8.33 o 
  -1   3  14       39.00       33.39      7.97 o 
   0   3  14       39.56       34.65      6.74 o 
  -3  -5  15      180.49      200.23     24.81 o 
  -2  -5  15      349.32      307.10     24.09 o 
  -1  -5  15       54.98       76.27      8.75 o 
  -4  -4  15       29.95       34.51     15.58 o 
  -3  -4  15        4.42        0.65      6.37 o 
  -2  -4  15      237.17      241.74     13.48 o 
  -1  -4  15      259.34      256.04     13.54 o 
   0  -4  15      161.77      172.99     11.84 o 
  -5  -3  15      160.14      175.86     13.97 o 
  -4  -3  15      236.85      237.38     16.36 o 
  -3  -3  15       83.49       55.32     17.02 o 
  -2  -3  15        2.48        1.68      5.63 o 
  -1  -3  15      307.36      284.90     14.55 o 
   0  -3  15      110.56      110.36     10.12 o 
   1  -3  15       76.04       89.83      9.44 o 
  -5  -2  15       26.17       30.72      8.73 o 
  -4  -2  15      143.02      169.28     13.86 o 
  -3  -2  15       44.48       49.51      7.30 o 
  -2  -2  15       42.37       51.96      6.46 o 
  -1  -2  15       32.67       32.22      5.91 o 
   0  -2  15       43.69       49.29      9.76 o 
   1  -2  15       16.02        5.39      7.34 o 
  -5  -1  15        1.60        4.56      5.85 o 
  -4  -1  15       22.70       17.46      5.24 o 
  -3  -1  15        1.93        4.15      5.24 o 
  -2  -1  15       68.17       68.14      7.27 o 
  -1  -1  15       19.29       22.00      6.10 o 
   0  -1  15       27.55       24.80      8.64 o 
   1  -1  15        1.54       -2.24      7.42 o 
  -5   0  15       20.02       23.19      7.34 o 
  -4   0  15       21.33       22.04      6.77 o 
  -3   0  15       36.19       37.79      7.55 o 
  -2   0  15       13.29       12.54      5.87 o 
  -1   0  15       37.46       39.08      7.11 o 
   0   0  15       10.00       18.33      6.43 o 
  -5   1  15       19.94       12.69      6.68 o 
  -4   1  15      180.11      175.80     11.57 o 
  -3   1  15      445.57      459.31     23.57 o 
  -2   1  15       65.77       59.24      8.05 o 
  -1   1  15       47.55       51.10      7.48 o 
   0   1  15      156.88      140.74     13.55 o 
  -4   2  15        3.53        5.84      6.33 o 
  -3   2  15      379.37      381.22     20.80 o 
  -2   2  15      305.59      298.99     24.67 o 
  -1   2  15       41.59       36.80      7.40 o 
  -3  -3  16      369.93      372.23     17.73 o 
  -2  -3  16        5.05       13.53      6.24 o 
  -4  -2  16       10.37       14.48      6.64 o 
  -3  -2  16      434.26      440.23     18.82 o 
  -2  -2  16      305.61      309.23     19.13 o 
  -1  -2  16       13.18       16.66      8.70 o 
  -4  -1  16       49.23       42.90      9.13 o 
  -3  -1  16       74.89       62.31      7.22 o 
  -2  -1  16      337.27      338.57     27.91 o 
  -1  -1  16       73.66       63.03     11.46 o 
  -3   0  16       16.41       10.17      6.39 o 
  -2   0  16       20.63       23.78      6.51 o 
                                                 
